# Supplementary material for: How Does the Social Support Influence Junior College Students’ Occupational Identity in Pre-school Education?
Source: Front Psychol. 2022 Jun 30;13:884606. doi: 10.3389/fpsyg.2022.884606 (PMC9280683; doi:10.3389/fpsyg.2022.884606)
Supplement: Supplementary file 1 [file Data_Sheet_1.CSV]

性别	年级	独生子女	A1	A2	A3	A4	A5	A6	A7	A8	A9	A10	A11	A12	A13	A14	A15	A16	A17	A18	A19	A20	B1	B2	B3	B4	B5	B6	B7	B8	B9	B10	B11	B12	B13	B14	B15	B16	B17	B18	B19	B20	C1	C2	C3	C4	C5	C6	C7
0	1	0	3	3	2	3	3	3	3	3	3	3	3	2	2	2	3	3	2	1	2	4	5	4	5	1	1	5	1	1	2	2	2	2	1	2	1	6	1	1	6	1	1	1	1	1	1	1	2
0	1	0	4	4	3	3	3	3	4	4	3	2	3	2	3	3	2	3	3	2	3	3	4	5	5	3	3	4	5	5	5	5	5	5	3	5	5	5	3	5	5	3	4	2	2	1	1	1	3
0	1	0	3	3	3	3	3	3	2	3	3	3	2	3	3	3	2	3	2	2	2	3	5	5	5	5	4	4	4	5	4	3	3	4	5	4	4	4	4	4	5	5	3	3	2	2	2	2	2
0	1	0	4	4	1	4	4	4	4	4	4	4	3	3	4	3	3	3	3	3	3	4	5	4	3	1	3	3	1	4	2	2	4	5	5	5	4	6	3	4	2	3	3	1	1	1	1	2	2
0	1	0	3	3	3	3	3	3	3	3	3	2	3	2	4	3	2	2	2	3	2	4	4	5	5	4	3	4	4	5	5	5	4	5	2	5	3	5	4	5	5	6	2	2	3	2	2	2	2
0	1	0	3	2	2	3	3	3	3	3	3	2	3	2	2	2	3	3	2	2	2	3	3	5	5	4	6	5	1	1	2	2	2	3	5	2	5	5	5	2	5	2	2	2	2	1	1	1	1
0	1	0	4	4	3	3	3	3	3	3	3	3	3	3	4	4	4	3	3	3	3	3	3	5	6	3	3	3	6	4	5	5	6	6	6	4	6	6	6	6	4	3	4	4	3	3	2	4	4
0	1	1	3	3	4	3	4	3	4	4	3	2	3	3	3	2	3	2	3	2	3	3	5	5	5	4	5	4	5	5	5	5	5	5	5	4	5	6	3	5	6	4	3	3	2	2	2	3	3
0	1	1	3	3	4	3	3	3	3	3	2	2	3	2	4	4	2	3	3	2	3	3	5	5	4	4	5	4	4	3	4	4	5	4	4	5	6	6	5	6	6	3	3	2	1	3	3	3	3
0	1	0	3	3	3	3	3	3	3	2	2	2	3	2	3	2	2	2	2	2	2	3	4	5	5	4	3	3	3	2	3	3	4	3	3	2	4	6	4	3	5	3	3	2	1	2	1	2	2
0	1	0	4	4	2	4	4	3	3	4	4	4	2	3	4	3	3	3	3	3	3	4	5	6	5	4	4	3	4	3	3	3	4	6	3	6	4	6	3	4	4	3	2	2	1	2	1	2	2
0	1	0	3	3	2	3	3	2	3	4	4	2	3	2	4	4	2	2	2	2	2	3	5	4	4	5	5	4	3	4	3	3	3	3	3	4	4	4	3	3	4	4	2	2	1	2	2	3	3
0	1	0	3	3	2	3	3	3	3	3	3	3	3	3	3	3	3	3	3	2	2	3	4	5	4	3	3	3	4	4	3	3	3	3	3	3	2	4	4	4	4	4	3	2	2	2	2	2	2
0	1	0	3	3	3	3	4	4	4	4	3	3	2	3	4	2	3	3	3	3	3	4	6	5	5	2	5	2	4	3	1	1	4	3	2	5	2	6	1	2	5	4	3	3	1	3	2	3	3
0	1	0	3	3	2	2	3	3	2	3	3	3	3	2	4	2	2	2	2	1	1	3	3	2	3	2	1	1	1	6	1	1	1	1	1	5	1	5	1	1	2	3	2	2	1	1	1	2	1
0	1	0	4	4	3	4	4	4	4	4	4	4	2	2	4	4	3	3	3	2	3	4	6	6	6	3	6	3	5	4	2	3	3	5	4	6	4	6	3	1	6	3	4	2	1	2	2	3	3
0	1	0	3	3	3	3	3	3	3	3	3	2	3	2	3	3	2	2	2	2	2	3	4	5	5	2	2	5	4	3	2	2	3	4	2	2	3	5	3	5	5	3	3	2	1	2	1	2	2
0	1	0	3	3	2	3	3	3	3	3	2	3	2	2	3	3	3	3	3	3	3	3	3	4	5	4	4	2	5	5	3	3	3	5	4	4	5	4	4	4	4	2	3	4	4	4	2	4	2
0	1	1	4	4	4	3	3	3	3	4	4	3	3	2	4	4	2	3	1	1	2	4	3	4	5	3	3	3	5	2	3	3	3	3	3	5	4	5	3	5	4	3	2	2	2	2	2	3	2
0	1	1	4	3	3	4	4	4	4	4	4	3	2	2	3	3	3	3	3	2	3	3	4	5	5	4	4	3	4	5	3	3	4	4	4	4	4	4	4	4	4	3	3	1	2	3	2	2	2
0	1	0	4	4	3	3	3	4	4	3	3	3	2	2	3	3	2	3	2	2	3	4	5	4	4	3	2	3	4	3	3	3	2	4	2	5	3	5	3	4	4	3	2	2	2	2	2	3	2
0	1	0	3	4	4	4	4	4	4	4	4	3	2	3	4	3	2	3	3	2	3	4	4	4	4	3	2	3	4	4	2	2	3	3	2	6	2	6	3	3	4	4	2	2	2	2	2	2	2
0	1	0	4	3	3	3	3	2	3	4	2	2	4	1	2	1	2	4	2	1	2	3	6	4	5	3	1	2	5	1	2	2	2	1	1	2	1	5	1	1	4	1	3	4	2	2	1	2	3
0	1	0	3	3	2	3	3	3	2	3	2	2	3	2	1	1	1	2	2	1	2	4	2	5	4	2	2	4	1	1	1	1	1	1	1	2	1	5	1	1	4	2	2	2	1	3	1	3	1
0	1	0	3	3	2	3	3	3	3	3	3	2	2	1	3	2	2	3	2	2	2	4	3	3	5	3	5	3	5	5	2	2	3	3	5	5	5	5	3	5	4	5	3	2	1	1	2	2	2
0	1	0	3	3	3	3	3	3	3	4	3	3	3	2	4	3	3	3	2	1	2	4	4	5	4	3	3	1	3	4	1	1	1	4	2	5	1	6	3	1	6	1	3	2	1	2	2	2	2
0	1	0	4	4	1	4	4	4	4	4	4	4	1	2	4	4	3	3	3	3	3	4	6	6	6	3	3	4	5	5	3	3	3	5	2	6	3	6	3	2	5	3	3	2	2	1	1	2	2
0	1	0	4	4	4	3	3	3	3	4	4	3	3	3	1	3	2	3	3	2	3	3	5	5	5	3	3	5	4	5	3	3	4	2	3	6	3	6	3	4	4	6	2	2	2	1	1	2	1
0	1	0	4	4	3	3	4	3	3	3	3	2	3	2	4	3	2	3	2	2	2	4	4	5	5	3	3	3	3	3	2	2	2	4	2	5	2	5	4	4	4	2	4	3	2	2	2	3	3
0	1	0	4	3	3	3	3	3	3	2	2	3	3	2	1	2	4	4	4	4	3	3	1	5	5	4	4	1	6	1	1	1	5	5	6	2	4	3	6	3	6	4	4	4	4	4	4	4	4
0	1	1	3	3	3	3	3	3	3	4	3	3	2	2	2	3	2	3	2	2	2	3	3	4	4	3	3	4	4	4	3	3	3	3	3	4	3	4	3	4	3	3	2	2	1	2	1	2	1
0	1	0	3	3	3	3	3	3	3	3	3	2	3	2	3	4	2	3	2	3	2	4	5	5	5	3	6	2	4	3	1	1	4	6	2	3	2	5	5	4	5	1	2	2	1	1	1	3	1
0	1	0	4	4	2	4	4	4	4	4	4	4	3	2	4	2	2	3	3	3	2	4	5	6	6	4	6	6	6	6	2	2	2	5	2	6	3	6	5	4	6	3	3	4	2	3	4	4	3
0	1	0	3	3	4	3	3	3	3	4	4	3	3	4	4	3	2	3	2	2	2	2	5	5	5	3	4	5	5	4	3	3	3	4	4	5	5	5	3	5	5	5	2	2	2	3	1	3	2
0	1	0	3	3	3	3	3	3	3	3	3	3	2	3	3	3	3	3	3	3	3	3	5	5	5	5	5	3	4	5	2	2	4	4	4	5	5	5	5	4	5	5	3	2	2	2	2	2	2
0	1	0	3	3	4	3	4	4	3	3	3	3	4	3	3	4	2	3	2	2	2	4	2	5	5	3	2	5	5	5	2	2	5	5	5	5	1	6	5	6	6	3	4	2	1	1	1	3	2
0	1	0	3	3	4	3	3	4	4	4	4	3	3	2	4	3	3	3	3	3	3	3	6	6	5	5	3	5	4	3	3	3	5	4	4	5	5	6	5	5	6	3	4	3	1	2	2	2	1
0	1	0	3	4	2	4	4	4	4	4	4	4	3	3	4	4	3	3	3	3	3	4	5	6	6	4	3	2	6	5	1	1	4	5	4	6	4	6	4	2	6	3	4	4	2	3	3	4	3
1	1	0	3	3	2	3	3	3	3	3	3	3	2	3	2	2	3	3	3	3	4	4	1	6	5	1	1	2	5	5	2	2	2	5	2	5	6	1	1	4	5	4	3	3	3	3	3	3	3
0	1	0	3	3	3	3	3	3	2	3	3	2	2	3	2	3	3	3	3	2	2	4	3	4	3	2	4	2	5	3	2	2	3	3	2	5	4	6	4	5	2	4	3	2	2	1	1	3	2
0	1	0	4	4	4	4	4	4	2	3	3	2	4	1	2	4	3	3	3	2	2	3	5	5	4	3	5	4	5	4	6	6	5	5	5	3	4	5	4	5	6	2	4	3	1	1	1	3	2
0	1	1	4	4	3	4	4	4	4	4	4	4	3	2	3	3	3	3	2	3	3	3	5	5	5	3	4	3	5	4	3	3	3	4	4	4	4	5	4	4	5	3	2	3	2	2	2	3	3
0	1	1	4	4	3	4	4	4	3	4	4	3	3	1	4	4	3	3	3	1	2	4	4	4	4	2	3	2	4	4	3	3	4	4	3	5	5	4	3	3	4	3	2	2	1	1	1	2	2
0	1	1	3	3	3	4	4	4	4	4	3	3	2	2	3	3	3	3	3	3	3	4	5	6	6	3	5	6	3	4	4	4	5	5	6	4	5	5	4	5	5	3	3	2	2	2	2	3	2
0	1	1	4	4	3	4	4	4	4	3	2	2	4	1	3	3	4	3	3	3	3	4	4	4	5	6	6	3	5	4	3	3	6	4	3	3	4	5	4	4	4	3	2	2	2	2	2	2	2
0	1	0	3	3	4	3	3	3	3	4	4	4	2	3	4	4	3	3	3	3	3	4	5	6	6	3	5	4	4	4	3	3	4	4	4	4	2	5	5	5	4	4	3	2	1	1	1	2	2
0	1	0	3	3	3	3	3	3	3	4	3	3	3	2	4	4	3	3	3	3	3	3	4	4	4	4	4	5	4	5	1	1	6	6	5	5	6	6	4	6	4	4	3	3	1	2	2	3	2
0	1	0	3	3	3	3	3	2	2	3	3	2	3	2	3	2	2	2	2	2	2	3	5	5	5	2	3	3	2	5	2	2	2	2	2	4	4	5	3	2	5	3	3	3	2	1	1	3	1
0	1	0	3	3	3	3	3	3	3	4	3	2	3	2	3	3	2	3	2	2	2	3	5	5	5	5	6	6	5	5	3	3	4	4	4	5	5	5	5	3	5	3	3	3	2	3	2	4	3
1	1	1	3	3	3	3	3	3	3	3	3	3	3	2	3	3	2	3	2	2	2	3	2	4	3	4	5	4	4	4	5	5	5	3	4	4	5	5	5	5	4	4	2	2	1	2	2	2	2
0	1	1	3	3	3	3	3	3	3	3	3	2	3	2	3	3	3	3	2	3	2	3	5	5	5	4	5	3	3	2	2	2	4	4	3	4	5	5	4	3	4	3	2	2	1	2	2	3	2
0	1	1	3	3	3	3	4	3	3	3	3	4	3	2	4	2	2	2	2	2	2	4	2	4	5	2	2	3	2	3	1	1	5	1	5	5	3	5	2	1	5	1	3	2	1	1	1	3	1
0	1	0	3	3	3	3	3	3	3	4	4	4	2	2	4	4	3	3	3	3	2	4	5	5	5	4	4	6	5	5	5	5	6	6	4	5	6	6	5	6	5	3	4	3	2	3	2	3	4
0	1	0	4	3	3	3	3	3	3	4	3	3	3	3	3	3	3	3	3	3	3	4	5	5	5	3	3	3	4	4	3	3	4	4	4	5	3	5	3	3	4	3	3	2	2	2	1	3	2
0	1	1	4	3	3	4	4	3	3	3	3	3	3	2	4	2	2	2	2	2	2	4	5	5	3	3	5	5	3	5	2	2	4	4	3	5	2	5	3	5	5	2	3	2	1	3	3	3	3
0	1	0	4	3	3	3	3	4	3	4	3	3	3	2	4	3	3	3	2	2	2	4	2	5	4	1	2	3	5	5	2	2	3	4	2	4	4	5	3	3	5	5	3	2	2	2	2	2	2
0	1	0	4	4	4	3	4	3	3	4	4	3	2	3	3	2	2	3	2	3	2	4	4	4	4	2	2	2	4	5	3	3	2	3	2	5	4	4	4	3	4	4	3	2	1	1	1	2	1
0	1	0	4	4	3	3	3	3	3	3	3	3	3	3	4	4	3	3	3	2	3	4	3	5	5	3	4	3	5	5	2	2	3	6	2	5	2	6	3	3	5	2	3	3	2	2	2	2	2
0	1	0	4	3	4	3	3	4	3	4	4	3	3	2	3	3	2	3	2	2	2	4	5	5	5	3	4	4	4	4	2	2	3	5	3	5	4	6	4	4	5	5	3	3	1	2	2	2	2
0	1	0	3	2	3	3	3	3	3	3	4	2	3	2	3	2	1	2	2	2	2	3	4	4	3	3	2	3	4	2	2	2	1	2	2	3	2	5	3	1	5	2	2	2	1	1	1	1	1
0	1	0	4	4	1	4	4	4	4	4	4	4	4	2	4	3	3	3	3	2	3	4	6	6	5	5	5	3	5	6	3	3	4	5	4	4	4	6	6	3	6	3	3	2	2	2	2	3	3
0	1	0	3	3	3	3	3	3	3	4	4	4	3	4	4	3	3	3	3	2	3	3	4	4	3	4	4	5	3	4	3	3	3	3	2	5	3	4	3	3	5	5	2	2	1	2	2	2	2
0	1	0	3	3	3	3	3	3	3	2	2	2	3	2	2	3	2	3	2	3	2	3	4	5	4	3	4	3	3	3	3	3	3	4	4	3	3	5	3	4	4	2	3	1	1	2	2	3	3
0	1	0	4	4	3	4	4	4	4	4	4	3	3	2	4	4	3	3	2	3	2	4	4	4	3	4	5	5	3	5	3	3	4	4	4	6	5	6	5	5	5	5	3	2	1	2	2	3	2
0	1	0	3	3	2	3	3	3	3	3	3	3	2	3	3	3	2	2	2	2	2	3	5	5	5	2	2	2	2	3	1	1	2	3	4	5	1	6	3	3	6	1	3	3	1	1	2	2	2
0	1	0	3	3	3	2	4	4	4	4	3	3	3	2	4	3	3	3	2	3	2	4	5	5	4	3	5	5	4	3	2	1	3	3	3	5	4	5	4	5	4	5	3	2	1	1	2	2	2
0	1	1	3	3	3	3	3	3	3	3	3	4	2	2	3	3	3	3	3	3	2	4	5	5	5	5	5	6	3	3	5	3	4	4	4	5	4	6	3	3	4	4	3	2	1	1	1	3	2
0	1	0	3	3	3	3	3	3	3	3	3	2	3	1	4	2	1	2	2	1	2	4	3	4	4	2	3	3	4	5	2	2	1	1	1	5	4	5	2	2	5	2	2	2	2	2	2	2	2
0	1	0	3	3	3	3	3	3	3	3	3	2	3	2	3	3	2	2	2	2	2	3	5	5	5	5	5	5	5	5	3	3	5	4	4	5	3	5	3	5	5	3	3	2	2	2	2	3	3
0	1	0	3	3	3	3	3	3	3	3	3	3	3	2	3	3	3	3	3	3	3	3	5	5	4	3	3	4	3	3	3	3	4	4	3	4	4	6	4	3	4	3	2	1	3	2	1	3	2
0	1	0	3	3	3	3	3	3	3	3	3	3	3	2	3	3	3	2	2	2	3	3	3	5	3	3	4	3	3	4	2	2	5	4	3	5	2	6	3	2	4	3	2	2	2	2	2	2	1
0	1	0	3	3	3	3	3	3	3	3	3	3	3	2	2	3	2	2	2	2	2	4	3	5	4	3	3	2	4	4	2	2	1	5	2	4	3	5	2	3	5	1	3	3	1	1	1	3	2
0	1	0	4	4	3	3	3	3	4	3	3	3	2	3	3	3	3	3	2	2	3	3	3	5	4	3	3	2	5	4	3	3	4	5	3	4	4	5	5	3	5	4	3	2	2	2	3	3	3
0	1	0	3	2	3	3	3	3	3	2	3	2	3	2	2	2	2	2	2	2	2	2	3	4	3	2	1	2	3	3	2	2	2	2	2	3	2	4	4	2	2	2	2	2	1	1	1	2	1
0	1	0	3	3	3	3	3	4	3	3	3	3	2	3	3	3	3	3	3	3	3	3	5	5	5	3	5	4	5	5	2	2	4	5	4	5	5	5	4	3	5	4	3	3	2	2	2	3	3
0	1	0	3	3	3	3	3	3	3	3	3	3	3	2	3	3	3	3	3	3	3	3	5	5	5	3	5	5	5	5	5	5	5	5	4	5	4	5	5	3	5	5	3	2	3	2	2	2	2
0	1	0	3	3	4	3	3	3	2	3	2	2	3	2	3	3	2	2	2	3	2	3	3	3	5	5	5	5	3	2	5	5	3	2	2	4	5	5	4	4	3	3	3	2	2	1	1	2	1
0	1	0	4	4	3	4	4	3	4	3	3	1	3	3	3	3	2	2	1	2	2	3	3	5	5	1	4	3	5	4	3	3	4	4	3	3	2	4	2	4	5	4	2	2	1	1	1	2	2
0	1	0	3	3	2	3	3	3	3	3	3	2	3	2	3	2	2	2	2	2	2	3	3	4	4	3	3	3	4	4	2	2	1	3	1	5	3	4	3	3	3	4	2	1	1	1	1	2	1
0	1	0	3	3	3	3	3	3	3	3	3	3	3	3	3	3	2	3	3	3	2	3	5	5	5	5	5	5	5	5	2	2	4	2	2	5	5	5	4	4	5	4	4	4	4	4	4	4	4
1	1	1	4	4	1	4	4	4	4	4	4	4	1	4	4	4	4	4	4	4	4	4	6	6	6	1	1	1	6	6	4	4	5	4	4	6	4	2	5	5	4	6	4	4	4	4	4	4	4
1	1	1	4	4	4	4	4	4	4	4	4	4	4	4	4	4	3	3	3	3	3	3	5	5	5	4	2	2	5	5	2	2	2	3	2	5	2	5	2	2	5	2	3	3	3	3	3	3	3
0	1	0	3	4	3	4	4	3	3	3	3	3	3	2	3	2	2	3	2	2	2	3	4	4	4	3	1	3	3	3	3	3	2	4	1	4	2	3	3	3	5	3	2	2	2	2	2	2	2
0	1	0	4	4	1	4	4	4	4	4	4	4	1	4	1	4	4	4	4	4	4	4	6	6	6	6	6	6	6	6	6	6	6	6	6	6	6	6	6	6	6	6	4	4	4	4	4	4	4
0	2	0	3	3	2	3	3	3	3	4	4	4	2	1	2	2	3	3	3	3	3	4	4	5	5	3	3	4	4	3	3	3	3	4	3	6	2	5	6	5	6	6	4	3	2	3	2	4	3
0	2	0	3	3	4	4	4	4	4	4	4	4	3	3	3	3	3	3	3	3	3	4	3	4	4	3	3	2	5	5	2	4	5	5	4	5	5	6	2	2	5	3	3	3	2	3	3	4	4
0	1	1	3	3	3	3	3	3	3	4	4	4	3	4	3	3	2	3	2	3	2	3	5	5	5	5	5	5	5	5	2	5	5	4	2	5	5	6	5	5	5	2	3	3	2	3	3	3	3
0	1	0	4	4	3	4	4	4	4	4	4	3	2	2	2	3	3	3	3	3	3	3	5	5	5	3	4	4	4	4	3	3	4	4	4	5	4	5	4	4	5	4	3	2	2	2	2	3	3
0	1	0	3	3	3	3	3	3	3	3	3	3	2	3	2	2	3	3	3	2	3	3	2	3	3	4	4	4	3	5	4	4	4	3	4	3	4	3	4	4	3	4	2	3	3	3	3	3	3
0	2	0	3	3	3	3	3	3	3	3	3	3	3	2	3	2	2	2	2	2	2	3	4	4	4	4	4	3	4	3	3	4	3	3	2	4	3	4	3	4	4	4	3	3	3	3	2	3	3
0	1	1	4	4	3	4	4	4	4	4	4	3	1	4	1	3	3	3	3	3	3	3	5	5	5	2	2	3	4	4	1	3	2	4	3	4	2	6	3	3	4	3	3	3	3	3	3	3	3
0	2	0	3	3	2	3	3	3	3	3	3	3	4	2	4	4	3	3	3	3	3	3	4	4	4	3	3	2	3	3	1	1	3	3	4	4	1	6	4	4	3	4	3	3	3	3	3	3	3
0	1	0	3	3	2	3	3	3	3	4	4	4	3	4	3	2	2	3	3	3	3	4	6	6	6	1	2	4	4	5	2	4	4	4	3	6	5	6	6	6	4	4	3	3	2	2	3	3	3
0	1	1	3	3	2	3	3	3	3	3	3	3	3	1	3	2	2	3	2	2	2	3	4	3	3	3	3	3	4	3	3	3	4	4	3	5	3	4	4	4	4	3	2	2	2	2	2	2	2
0	1	0	4	4	4	4	3	4	4	4	4	3	3	3	3	3	2	3	3	2	3	4	6	6	6	4	3	5	5	4	2	4	4	4	4	5	2	6	2	3	5	5	3	3	2	2	2	2	2
0	2	0	4	4	4	4	4	4	4	4	4	4	2	3	2	4	2	3	3	3	3	4	4	5	4	2	3	2	5	5	3	4	5	5	5	5	3	5	4	5	6	5	2	3	2	2	2	3	2
0	1	0	3	3	2	3	3	3	3	3	3	3	2	3	2	2	3	3	3	3	3	3	3	5	4	4	3	4	4	3	3	3	4	5	5	4	4	4	3	5	4	3	2	2	2	2	2	2	2
0	2	0	3	3	3	3	3	3	2	4	4	4	3	2	3	3	3	3	3	2	2	3	3	4	3	3	3	5	4	2	4	5	5	5	5	5	4	5	4	5	6	5	3	3	1	3	3	3	3
0	1	0	4	4	1	4	4	4	4	4	4	4	2	2	2	3	3	3	3	3	3	3	5	5	5	4	5	5	4	5	2	3	5	5	4	5	5	5	5	3	5	4	3	2	1	2	2	2	2
1	2	1	4	3	3	4	1	4	1	4	4	4	1	4	1	3	2	4	4	3	4	4	3	3	3	3	4	3	3	2	4	4	4	3	3	6	1	6	1	3	5	3	2	3	2	2	2	2	2
0	1	0	3	3	3	3	3	3	3	3	3	3	3	3	3	3	3	3	3	2	3	4	3	4	4	4	4	5	3	5	3	4	5	4	4	5	3	5	4	2	5	3	2	2	2	2	2	2	2
0	1	1	3	3	4	3	3	3	3	3	3	3	3	2	3	3	3	3	3	3	3	3	4	5	4	4	5	5	4	4	3	5	5	5	5	5	5	5	4	5	5	5	3	3	2	2	2	3	2
0	2	0	3	3	2	3	2	3	3	3	3	2	3	2	3	2	2	2	2	2	2	3	4	4	4	3	4	4	4	4	3	4	3	5	2	5	5	5	3	4	5	4	3	2	2	2	2	2	3
0	1	0	4	4	3	4	4	4	4	4	4	4	1	4	1	3	4	4	4	4	4	4	6	6	6	4	4	4	6	6	3	3	3	4	3	4	3	4	3	3	4	3	3	3	3	3	3	3	3
0	1	0	3	3	3	3	3	3	3	3	3	3	2	2	2	3	3	3	3	2	3	3	4	5	4	2	2	5	5	4	2	5	3	4	2	4	5	5	5	3	5	3	3	2	2	3	2	2	3
0	2	0	1	1	4	4	4	4	4	4	4	4	4	4	4	4	4	4	4	3	4	4	6	6	6	6	6	3	5	4	1	3	4	5	4	5	3	6	3	5	6	4	4	2	1	1	1	3	3
0	1	0	3	3	2	3	3	3	3	3	3	3	2	3	2	2	3	3	3	2	3	3	5	5	5	4	3	3	5	5	3	5	5	5	3	3	3	6	5	4	5	2	3	2	2	2	2	3	2
0	2	0	1	3	3	3	2	4	3	3	3	3	2	2	2	2	2	3	2	1	1	3	1	2	3	2	1	1	2	5	1	1	2	4	1	4	1	5	1	1	4	1	4	3	1	1	1	4	3
0	1	0	3	3	3	3	3	3	3	3	3	3	3	3	3	3	3	3	3	3	3	3	5	5	5	4	5	3	4	4	3	4	4	4	4	4	4	5	4	4	4	2	3	2	2	2	3	3	3
0	1	0	3	3	3	3	3	3	3	3	3	3	3	2	3	3	2	2	2	3	3	3	5	5	5	3	3	4	4	4	2	3	4	4	3	4	4	5	4	3	4	4	3	2	2	2	2	3	2
1	2	1	1	3	2	3	3	3	3	3	3	3	1	2	1	2	3	3	3	2	2	4	3	5	4	3	3	5	4	5	1	4	3	3	4	5	3	5	2	4	5	5	2	3	2	2	2	3	3
0	1	0	3	3	3	3	3	3	3	3	3	3	2	2	2	3	3	3	3	2	3	3	5	5	5	5	3	3	4	4	3	3	4	4	4	5	3	5	3	3	4	3	3	3	3	3	3	3	3
0	1	0	4	4	3	4	4	4	4	4	4	4	3	3	3	4	3	3	3	3	3	3	5	5	5	5	5	5	5	5	5	5	5	5	5	5	5	5	5	5	5	5	3	3	2	2	2	2	2
0	1	0	4	4	4	4	4	4	4	4	3	3	3	2	3	4	3	3	3	2	2	3	3	3	4	4	4	6	4	3	5	5	5	5	3	5	4	5	3	5	5	3	3	3	2	2	2	2	1
0	1	1	3	3	2	2	3	3	3	3	3	3	2	2	2	2	2	3	3	2	2	3	4	4	4	4	3	2	4	4	2	2	3	3	3	4	3	4	2	3	4	3	3	3	3	3	3	3	3
0	1	0	4	4	1	4	4	4	4	3	3	3	2	3	2	3	3	3	3	2	2	4	6	6	6	1	3	3	4	4	3	3	3	3	3	4	4	5	4	3	4	2	4	4	2	2	2	3	4
0	1	0	3	3	3	3	3	3	3	3	3	3	3	2	3	3	3	3	3	2	3	3	4	5	5	1	2	2	3	5	1	4	4	3	5	4	4	5	4	3	5	4	3	3	1	2	2	2	3
0	1	0	4	4	4	4	4	4	4	4	4	4	4	3	4	4	2	4	4	4	3	4	5	5	5	3	3	2	6	6	2	6	6	6	2	6	6	6	6	5	6	6	4	4	2	2	2	4	2
0	1	0	3	3	3	3	3	3	3	3	3	3	2	1	2	4	3	3	3	3	3	3	4	5	5	5	2	4	5	5	3	2	4	5	4	5	4	5	4	5	5	3	3	2	2	2	2	3	2
0	1	0	4	4	1	4	4	4	4	4	4	4	3	3	3	4	3	3	3	3	3	3	4	6	6	4	4	5	4	4	3	5	5	4	3	5	3	4	3	3	4	4	3	2	2	2	2	2	2
0	2	1	4	4	3	3	4	3	3	3	4	3	2	2	2	4	3	3	3	3	3	3	4	6	6	6	6	6	6	3	4	6	5	5	5	5	1	6	4	5	6	3	4	3	3	2	2	3	3
0	1	0	4	4	1	4	4	4	4	4	4	4	1	4	1	1	4	4	4	4	4	4	5	5	5	6	6	5	6	6	5	5	4	5	3	6	5	6	5	5	6	6	4	3	3	4	4	4	4
0	1	0	4	4	2	4	4	4	4	4	4	4	3	4	3	4	3	3	3	3	3	3	5	5	5	2	6	6	5	5	3	6	6	5	6	6	5	6	5	5	5	6	3	3	3	3	3	3	3
0	1	0	3	3	3	3	3	3	3	3	3	3	3	3	3	2	2	3	2	2	2	3	4	4	4	2	2	3	4	4	3	3	4	4	3	4	4	5	3	3	4	4	2	2	1	2	1	2	2
0	1	0	4	4	3	4	4	4	4	4	4	4	3	3	3	4	4	4	4	4	4	4	5	4	4	4	3	4	4	4	3	4	6	6	4	6	4	6	5	5	4	6	3	3	2	1	1	3	3
0	1	1	3	3	2	3	3	3	3	3	3	3	2	3	2	2	3	3	2	2	2	3	4	5	5	3	3	3	4	4	2	2	2	4	3	5	3	5	3	3	5	3	2	2	2	2	2	2	2
0	1	1	4	4	2	4	4	4	3	4	4	4	2	3	2	3	3	3	3	3	3	4	4	5	5	5	5	5	5	3	3	4	5	5	3	5	4	5	5	4	5	3	3	3	2	2	3	3	3
0	2	0	4	4	3	3	3	3	3	3	3	3	3	3	3	3	3	3	3	3	3	3	3	5	6	4	5	2	3	3	2	2	1	4	2	5	5	6	6	6	6	5	4	2	4	4	2	2	3
0	1	0	3	3	2	3	3	3	3	3	3	3	2	3	2	3	3	3	3	3	3	3	5	4	4	3	3	3	4	5	3	2	2	3	2	4	3	5	3	3	5	3	2	2	2	2	2	2	2
0	1	0	3	3	2	3	3	3	3	3	3	3	3	2	3	3	3	3	3	3	3	3	5	5	5	5	5	5	4	4	5	5	5	5	5	6	5	6	5	5	5	5	3	2	2	2	2	3	2
0	1	0	3	3	2	3	3	3	3	4	4	3	2	3	2	3	2	3	3	2	2	4	4	4	4	5	4	5	4	4	3	5	3	4	3	6	3	5	4	3	5	4	3	2	1	2	2	2	2
0	1	1	3	3	3	3	3	3	3	3	3	3	2	2	2	3	3	3	3	2	2	3	3	5	5	3	3	3	3	4	4	3	4	4	3	5	3	5	4	4	4	4	2	2	2	2	2	2	2
0	1	0	4	3	4	4	3	4	4	3	3	3	2	4	2	3	3	3	4	2	3	4	6	6	6	3	3	5	4	4	2	5	5	5	5	5	3	6	3	4	5	6	3	3	2	3	2	3	3
0	2	1	4	4	3	3	3	3	3	4	4	4	4	4	4	2	2	3	2	2	2	4	5	4	4	1	2	3	3	5	1	2	3	2	1	5	1	6	2	1	5	5	3	3	1	1	1	2	1
0	1	1	4	4	1	4	4	4	4	3	3	3	2	2	2	3	2	3	3	2	2	3	4	4	4	2	2	4	3	2	2	2	2	3	2	4	2	5	2	2	5	2	2	3	2	3	2	3	3
0	1	0	4	4	1	4	4	4	4	4	4	4	3	2	3	3	2	3	3	3	3	3	6	6	6	3	4	3	5	4	2	2	2	3	2	5	3	5	3	3	6	1	4	4	3	4	4	4	4
0	1	0	4	4	4	3	3	3	3	4	4	3	2	3	2	2	2	3	3	2	2	3	5	5	4	3	3	3	5	6	3	2	4	4	3	5	5	5	4	3	4	3	3	2	3	2	2	2	2
0	1	1	3	3	2	3	3	3	3	3	3	3	3	2	3	3	3	3	3	3	3	3	5	5	5	5	5	5	5	5	3	3	5	5	5	5	5	5	5	5	5	5	3	2	2	2	2	3	3
0	1	0	4	4	4	4	4	4	4	4	4	4	3	2	3	4	3	3	3	3	3	4	4	5	5	3	5	6	4	4	2	5	5	6	3	6	3	6	5	6	6	5	3	2	1	2	2	2	3
0	1	0	3	3	3	2	3	2	3	3	3	3	3	2	3	3	2	3	3	2	2	4	3	3	2	2	2	5	2	4	2	4	3	4	2	4	4	6	4	3	4	3	2	2	1	1	1	3	2
0	1	0	4	4	4	4	4	4	4	3	3	3	2	2	2	3	2	3	3	2	2	3	5	5	4	5	5	3	4	4	2	4	3	4	2	3	3	6	3	5	5	4	3	2	2	2	2	2	3
0	2	0	3	3	3	3	3	3	3	4	4	4	3	2	3	3	3	3	2	2	3	4	4	4	4	4	4	3	3	4	2	4	3	3	3	6	4	6	4	4	4	4	2	2	1	2	1	1	2
0	1	0	3	3	3	3	3	4	3	4	3	2	3	1	3	3	2	2	2	2	2	4	5	5	5	3	3	3	4	5	2	2	3	3	2	3	4	5	4	4	4	2	2	2	2	2	2	2	2
0	1	0	1	1	3	3	3	3	3	3	3	3	4	3	4	4	3	3	3	3	3	3	5	5	5	3	3	4	4	4	3	5	5	4	4	6	5	6	5	5	6	3	3	2	2	3	3	3	3
0	1	0	3	3	3	3	3	3	3	4	3	3	3	2	3	2	3	3	3	3	3	4	4	5	5	2	3	4	2	5	3	5	4	2	4	5	5	6	3	4	4	5	2	2	2	2	2	3	2
0	1	0	4	4	3	3	3	4	3	4	4	4	3	2	3	3	3	3	3	2	3	4	4	5	5	4	3	4	5	4	3	3	4	4	2	6	2	5	2	2	5	3	3	2	1	2	2	3	2
0	1	1	3	3	3	3	3	3	3	4	2	2	3	2	3	3	3	3	3	2	2	4	5	5	5	2	2	2	5	5	2	2	2	5	2	5	2	5	2	2	5	2	2	2	2	2	2	2	2
0	1	0	4	4	3	4	4	3	3	4	4	3	3	3	3	4	4	4	3	2	2	4	4	5	5	5	4	3	5	3	2	3	5	5	3	4	5	5	3	3	5	3	4	3	2	3	2	3	3
0	1	0	4	4	2	4	4	4	3	4	3	3	2	1	2	2	2	3	3	2	2	3	4	4	4	3	4	4	3	4	3	3	4	4	4	3	4	6	3	4	5	3	2	2	1	2	1	1	1
0	1	0	3	3	3	3	3	3	3	3	3	2	3	2	3	3	3	3	2	2	2	3	4	4	4	3	3	3	3	3	3	3	3	4	3	4	3	5	3	3	4	3	3	2	2	2	2	2	2
0	1	1	4	4	4	4	4	4	4	4	4	4	3	4	3	4	4	4	4	4	4	4	6	6	6	4	4	4	5	5	3	6	6	6	5	6	5	6	6	4	6	6	3	2	2	2	2	4	3
0	1	0	3	3	3	3	3	3	3	3	3	3	2	2	2	3	3	3	3	2	3	3	4	5	5	3	4	5	5	5	4	4	4	4	5	4	4	5	4	3	4	5	2	2	2	2	1	2	1
0	1	1	4	4	3	4	4	4	4	4	4	4	1	2	1	3	2	3	2	3	2	4	6	6	6	4	5	3	5	5	3	3	3	5	2	6	3	6	3	2	6	3	4	4	2	3	3	3	3
0	1	0	4	4	1	4	4	4	4	4	4	4	3	4	3	4	3	3	3	3	3	4	5	5	5	3	4	3	5	4	3	5	5	5	5	4	4	5	5	5	5	5	3	3	3	3	3	3	3
0	1	0	3	3	3	2	3	2	2	3	3	3	3	2	3	2	2	3	2	2	2	4	2	4	4	3	3	3	4	4	3	3	3	4	3	4	3	4	3	3	4	3	2	2	2	2	2	2	2
0	1	0	3	3	2	3	3	3	3	3	3	3	2	3	2	3	3	3	3	3	3	3	5	5	5	3	4	5	4	4	3	4	5	5	5	3	5	5	4	5	5	2	3	1	2	2	1	3	2
0	1	0	3	3	3	3	3	3	3	3	3	3	2	3	2	3	3	3	3	3	3	3	5	5	5	4	4	4	5	5	4	4	4	4	3	4	3	4	3	3	4	3	2	2	2	2	2	2	2
0	1	0	3	3	3	3	3	3	3	4	4	3	3	3	3	3	2	3	3	2	2	3	5	5	5	3	2	5	4	3	3	5	3	1	3	6	5	5	3	2	5	3	3	2	2	2	2	2	2
0	1	1	3	3	3	3	3	3	3	4	3	3	3	2	3	4	3	3	2	2	3	3	3	5	5	4	3	3	5	5	2	5	6	6	4	4	5	5	3	5	5	5	3	2	2	3	2	2	2
0	1	0	4	4	2	4	4	4	4	4	4	4	3	4	3	4	3	3	3	3	3	4	6	6	6	2	6	6	5	5	2	6	3	5	2	6	5	6	5	4	5	6	3	2	2	2	2	3	2
0	1	0	3	3	3	3	3	3	3	3	3	3	3	3	3	2	2	2	2	2	2	3	4	4	4	2	3	3	4	3	2	3	2	3	2	5	3	6	4	3	4	3	2	2	2	2	2	2	2
0	1	0	3	3	3	2	2	2	2	3	3	3	3	3	3	2	2	3	2	2	2	3	4	4	4	2	2	3	4	5	3	2	3	4	2	5	3	5	3	4	5	5	3	2	2	2	2	3	2
1	2	0	4	4	1	4	4	4	4	4	4	4	2	3	2	4	4	4	4	4	4	4	4	6	6	5	5	6	6	6	5	6	6	6	6	6	5	4	6	5	6	6	4	2	1	3	3	4	4
0	1	0	4	4	1	4	4	4	4	4	4	4	2	3	2	4	4	4	4	4	4	4	6	6	6	5	6	3	6	6	3	2	5	5	4	6	4	6	5	6	6	6	4	4	4	4	4	4	4
0	2	0	3	3	2	3	3	3	3	3	3	3	2	3	2	2	3	3	3	3	3	3	5	5	4	3	3	3	4	5	3	4	3	3	2	4	3	5	2	3	5	4	2	2	2	2	2	2	2
0	1	0	3	3	2	3	3	3	3	3	3	3	2	3	2	3	3	3	3	3	2	3	4	4	4	3	4	4	4	4	3	4	4	4	3	4	3	4	3	3	4	4	3	3	2	2	2	3	3
0	1	0	3	3	3	3	2	3	2	4	3	3	3	3	3	3	2	3	3	2	2	2	3	3	4	3	3	3	4	5	3	3	1	2	1	6	3	5	2	2	3	5	2	2	1	1	2	1	1
0	1	0	3	3	2	3	3	3	3	3	3	3	3	3	3	3	2	3	2	2	2	3	5	5	4	3	4	5	4	4	3	3	5	3	3	4	2	4	2	4	5	4	3	2	3	2	2	4	3
0	1	0	3	3	2	2	2	3	3	3	3	3	3	2	3	2	2	2	2	2	2	3	3	5	4	3	3	5	5	4	3	3	3	3	2	5	3	5	2	3	5	5	2	2	1	2	2	1	2
0	1	0	3	3	2	3	3	3	3	3	3	3	3	2	3	3	3	3	3	2	3	3	5	5	5	5	4	2	5	2	2	4	5	4	5	5	4	6	5	5	5	5	2	2	2	2	3	3	3
0	1	1	4	4	3	4	4	4	4	3	3	3	2	3	2	4	3	3	3	3	3	4	6	6	5	3	5	3	5	5	3	6	5	5	3	5	5	6	4	6	6	3	3	3	2	3	3	4	3
0	1	0	4	4	1	4	4	4	4	4	4	4	3	2	3	3	4	4	3	3	3	4	4	4	4	3	3	5	3	2	3	4	5	5	5	5	3	5	3	4	5	4	2	2	2	2	2	2	2
0	1	0	3	3	2	3	3	3	3	3	3	3	2	3	2	2	3	3	3	3	3	3	5	5	5	4	5	4	4	5	3	2	4	4	3	5	3	5	3	2	5	3	2	2	1	2	2	2	1
0	1	0	3	3	2	3	3	3	3	3	3	3	3	2	3	2	2	3	3	2	2	4	3	3	4	2	3	3	5	5	2	2	2	5	5	5	5	5	2	5	5	5	3	3	2	2	3	3	3
0	2	1	3	3	3	2	3	2	3	3	3	3	3	3	3	2	2	2	2	2	2	3	5	5	4	2	3	2	5	4	2	2	5	2	2	5	1	5	2	3	5	4	3	2	3	3	3	3	3
0	2	0	3	3	2	3	3	3	3	3	3	2	2	2	2	2	2	3	2	2	2	3	3	4	3	1	1	3	3	3	3	3	4	3	4	2	5	5	4	4	4	2	2	2	2	2	2	2	2
0	2	0	4	4	2	4	4	4	4	4	4	3	3	2	3	2	3	2	2	2	2	3	4	4	4	2	3	3	2	4	2	3	3	3	2	5	3	5	3	2	4	2	2	2	1	1	1	3	2
0	1	1	4	4	4	4	4	4	4	4	4	4	1	2	1	4	3	4	3	3	3	4	5	6	6	3	3	3	6	5	2	2	1	3	3	4	4	6	3	3	5	2	4	4	3	3	3	4	3
1	1	0	3	3	2	3	3	3	3	3	3	3	2	2	2	2	3	2	2	2	2	3	4	4	4	3	3	4	4	4	3	3	3	5	2	4	3	4	3	3	5	3	3	3	2	3	2	2	3
0	2	0	3	3	2	2	3	2	2	3	4	4	1	3	1	2	2	3	2	2	2	4	4	5	6	4	3	5	4	3	2	4	1	3	2	5	4	6	4	4	5	4	3	3	2	2	2	3	2
0	1	1	3	3	3	3	3	3	3	3	3	3	2	3	2	3	2	3	2	3	3	3	3	4	4	2	3	3	4	5	3	4	3	5	2	5	2	5	3	4	5	3	3	3	2	2	2	3	3
0	1	0	3	3	2	3	3	3	3	3	2	3	2	2	2	2	1	3	2	3	2	3	4	5	5	3	3	5	3	3	4	5	5	1	2	5	3	3	4	3	4	5	3	2	2	1	2	2	2
0	1	0	1	3	4	4	3	4	4	3	3	2	3	2	3	2	2	2	2	2	2	4	1	3	2	1	2	2	2	3	4	6	2	3	2	4	3	5	2	5	5	2	3	3	1	1	1	2	1
0	1	0	3	3	3	3	3	3	3	4	4	4	3	2	3	4	2	3	2	2	2	4	3	3	3	3	2	4	3	3	2	4	3	3	4	6	2	4	2	3	4	5	2	2	1	1	1	2	1
0	2	0	3	3	3	3	3	3	3	3	3	3	2	3	2	3	3	3	3	2	3	3	3	3	3	2	2	2	2	2	2	3	5	5	5	4	2	5	2	4	5	3	3	2	2	3	3	3	3
0	1	0	4	3	3	3	4	3	3	4	4	4	2	2	2	4	3	3	3	3	3	3	5	5	5	6	5	6	5	5	5	6	5	5	5	6	5	6	5	5	6	5	3	2	1	3	3	3	3
0	2	0	4	4	3	3	3	3	3	3	3	3	2	2	2	3	2	3	3	2	3	4	3	5	5	3	3	3	2	4	4	5	4	5	3	5	5	6	4	6	5	3	3	2	1	1	1	3	2
0	1	0	4	4	4	4	3	3	3	4	4	4	3	3	3	3	3	3	3	3	3	3	6	6	6	5	5	4	5	3	4	5	5	5	4	4	4	5	4	4	5	2	3	3	2	2	2	2	2
0	1	0	4	4	4	4	4	4	4	4	4	3	3	3	3	3	2	3	3	2	3	4	4	5	5	2	4	4	5	4	4	4	3	5	3	6	4	5	4	4	5	4	3	3	2	2	2	3	3
0	1	1	4	4	1	4	4	4	4	4	4	4	1	2	1	1	3	4	3	2	2	4	5	4	3	2	5	1	5	4	2	2	5	5	2	5	4	6	3	4	5	2	3	3	1	2	2	3	3
0	1	0	3	3	2	2	3	3	3	3	3	3	3	2	3	2	2	3	2	2	2	3	4	4	4	2	2	4	3	4	2	4	3	3	2	4	1	5	2	3	4	3	2	1	1	1	2	3	1
0	1	0	3	3	2	3	3	3	3	4	4	3	3	3	3	3	3	3	3	3	3	3	4	5	5	2	3	5	5	3	3	3	4	3	5	5	3	5	4	3	5	3	3	2	2	2	2	2	2
1	2	0	3	3	3	3	3	3	3	3	3	3	2	2	2	3	3	3	3	3	3	3	4	4	5	5	5	3	4	4	5	4	3	5	2	3	5	5	4	4	5	4	3	3	3	3	3	3	3
0	1	0	3	3	3	4	4	4	3	4	3	3	3	2	3	3	2	3	2	2	2	4	5	5	5	4	5	3	4	5	2	2	5	4	2	5	2	5	4	2	5	5	3	3	2	3	2	2	3
0	1	0	4	4	4	4	4	4	4	4	4	4	1	4	1	4	4	4	4	4	4	4	6	6	6	1	1	1	6	6	1	1	6	6	6	6	6	6	6	6	6	6	4	4	4	4	4	4	4
0	1	0	4	4	1	4	4	4	4	4	4	4	2	3	2	3	3	3	3	2	3	4	6	5	5	4	4	5	4	5	3	5	3	4	3	6	3	6	5	4	4	6	2	2	1	2	2	2	2
0	1	0	3	3	3	3	3	3	3	3	3	3	3	2	3	3	3	3	2	3	3	4	5	4	4	4	4	5	4	4	2	3	3	3	4	5	4	5	5	3	5	5	3	2	1	1	1	2	2
0	2	0	3	3	3	3	3	3	3	3	4	3	3	2	3	3	3	3	3	2	3	3	5	5	6	5	6	3	3	4	3	2	4	3	3	6	3	6	2	5	6	5	3	2	1	2	2	3	3
0	1	0	4	4	2	3	3	3	3	4	3	4	3	2	3	3	3	3	2	2	2	4	3	5	4	4	5	5	5	5	2	5	4	4	3	5	3	5	3	4	4	4	3	2	1	2	1	3	2
0	1	1	4	4	1	4	4	4	4	4	4	4	3	2	3	3	3	3	3	3	3	4	5	6	5	5	5	5	5	5	5	5	5	4	4	6	5	5	5	5	4	6	3	3	2	2	2	3	3
0	1	0	3	3	3	3	3	3	3	3	3	3	3	3	3	3	3	3	3	2	3	3	5	5	5	3	3	5	4	5	3	4	5	3	4	5	4	5	5	5	4	5	3	2	1	1	1	3	2
0	2	0	3	3	2	3	3	3	2	4	4	3	3	2	3	3	2	3	2	3	2	4	3	3	3	3	4	4	3	3	4	4	4	3	4	4	4	5	4	4	4	4	2	2	1	2	2	2	2
0	1	0	4	4	4	4	4	4	3	2	3	2	2	2	2	1	1	3	3	1	3	3	5	5	5	2	2	4	5	4	3	5	5	2	2	5	3	5	3	3	5	4	3	3	3	3	3	3	3
0	1	0	3	3	2	2	2	2	2	3	2	2	3	1	3	1	2	2	2	1	2	4	4	4	3	2	1	3	3	4	2	2	2	3	2	4	4	3	4	3	5	2	2	2	1	1	1	2	1
0	1	0	4	3	3	3	3	3	3	4	3	4	2	3	2	3	3	3	3	3	3	4	4	5	4	1	4	2	4	5	1	5	5	4	4	4	4	4	4	5	5	3	2	2	1	2	2	2	2
0	1	0	3	3	2	3	3	3	3	3	3	2	3	2	3	2	2	2	2	2	2	3	3	3	3	4	3	3	3	4	4	4	4	3	3	3	1	6	2	3	5	2	3	3	1	2	2	2	2
0	1	0	3	3	2	4	3	3	3	4	4	4	3	2	3	3	3	3	3	2	2	3	5	4	5	5	5	5	3	6	5	6	5	5	6	5	5	5	5	6	5	5	3	2	2	3	3	3	3
0	1	0	3	3	3	3	3	3	3	4	4	3	3	2	3	3	2	3	3	2	2	3	3	5	5	3	4	5	4	4	5	5	5	4	3	5	2	5	3	4	5	5	2	2	2	2	2	2	2
0	1	0	3	3	3	3	3	4	3	4	4	4	3	4	3	2	2	3	2	2	2	3	6	6	5	1	2	1	5	6	2	1	2	6	2	4	1	6	1	3	6	2	4	4	3	4	2	4	4
0	1	0	3	3	4	3	3	3	3	3	3	3	2	3	2	4	3	3	3	3	3	3	5	5	5	6	6	6	5	5	2	6	6	2	5	3	2	5	5	4	5	3	3	3	3	3	3	3	3
0	1	0	3	3	2	3	3	3	3	3	3	3	2	2	2	3	2	3	3	2	2	4	5	6	6	5	6	3	3	3	1	4	4	3	3	3	1	6	3	3	6	1	3	3	1	1	1	2	1
0	1	0	3	3	3	3	3	3	3	4	3	3	3	3	3	3	3	3	3	3	3	3	5	5	5	5	5	5	5	5	5	5	5	5	5	5	5	5	5	5	5	4	3	2	2	3	3	3	3
0	1	0	3	3	2	3	3	3	3	3	3	3	3	2	3	3	3	3	3	3	2	3	3	5	5	4	4	4	3	4	3	4	4	3	4	4	4	4	4	4	4	4	3	2	1	2	2	2	2
0	1	1	3	3	3	3	3	3	3	4	4	3	3	3	3	2	3	3	2	2	3	4	4	4	3	3	4	5	4	5	3	4	3	4	3	5	4	5	4	4	5	5	3	2	2	2	2	2	2
0	1	0	4	4	4	4	4	4	4	4	4	4	3	2	3	3	3	3	3	2	3	4	6	6	6	4	4	4	4	4	4	4	4	4	4	4	4	4	4	4	4	4	4	4	3	2	2	2	3
0	1	0	4	3	3	3	3	3	3	4	3	4	3	2	3	3	2	3	3	2	2	4	5	4	4	3	4	3	3	4	2	3	3	4	3	4	3	5	3	4	4	4	3	2	1	2	2	2	2
0	1	0	3	3	2	3	3	3	3	3	3	3	3	3	3	3	3	3	3	3	3	3	5	5	5	5	5	5	5	5	3	5	3	3	3	5	3	5	4	5	5	5	3	2	2	3	2	3	3
0	1	1	3	3	2	3	3	3	3	3	3	2	2	2	2	3	2	2	2	2	2	4	4	5	5	3	3	4	4	5	2	2	4	4	4	4	4	5	4	3	5	2	2	2	2	2	2	2	3
0	1	0	4	3	2	3	3	3	3	4	4	4	1	4	1	3	4	4	4	3	3	4	5	5	5	3	2	5	5	5	2	2	5	6	5	6	4	5	5	3	5	4	3	3	2	3	3	3	3
0	1	1	3	3	3	3	3	3	3	4	4	3	3	3	3	3	2	2	2	2	3	4	3	3	4	4	5	3	5	3	2	3	2	3	2	5	4	6	3	4	5	3	3	3	2	2	2	3	2
0	1	0	4	4	4	4	4	4	4	4	3	3	2	3	2	3	3	3	3	2	3	3	5	5	5	4	4	5	4	5	2	3	4	3	4	5	5	5	3	5	5	5	3	3	3	3	2	3	3
1	1	1	4	4	4	4	4	4	4	4	4	4	1	2	1	4	4	4	4	3	4	4	5	5	5	5	5	3	5	5	4	5	5	5	5	5	4	5	5	5	5	5	3	3	3	3	3	4	4
0	1	0	4	4	4	4	4	4	3	4	4	4	4	3	4	4	3	3	3	3	3	4	5	6	5	4	6	6	5	3	3	6	6	6	5	6	5	6	6	5	6	6	3	4	1	3	2	3	3
0	1	0	3	3	2	3	3	3	3	3	3	3	3	2	3	3	2	2	2	2	2	4	5	5	4	3	3	2	4	2	1	3	1	1	1	3	1	6	1	1	6	1	2	2	2	2	2	2	2
0	2	0	4	4	2	4	4	4	4	4	4	4	2	3	2	3	2	4	4	2	3	4	6	6	6	3	3	3	4	4	1	3	3	4	3	5	3	6	4	3	5	3	4	3	3	3	3	3	3
0	1	0	3	3	2	3	3	3	3	3	3	3	2	3	2	2	3	3	2	2	2	3	4	3	3	3	4	4	3	3	1	2	2	3	1	3	3	5	1	3	5	1	2	2	2	2	1	1	2
0	1	0	4	4	4	4	3	3	3	4	3	3	3	2	3	3	2	3	3	2	2	4	5	5	5	3	3	3	4	4	3	3	3	3	3	5	3	5	3	3	4	3	3	2	2	1	1	2	2
0	1	0	3	3	3	3	4	3	3	3	3	3	3	3	3	3	3	3	3	3	3	4	5	6	5	4	5	5	5	4	4	5	5	3	4	6	5	6	5	5	5	4	3	2	1	2	2	3	3
0	2	0	3	3	2	3	3	4	4	4	4	4	2	3	2	2	2	2	2	2	2	3	4	2	5	1	1	5	2	1	2	5	5	1	3	6	5	6	5	3	3	4	3	2	1	1	2	2	2
0	1	0	4	4	4	4	4	4	4	4	4	4	2	2	2	3	2	3	3	2	3	3	4	4	5	4	4	4	2	4	2	5	3	4	2	6	4	5	2	2	5	5	3	2	1	1	2	2	2
0	2	0	3	3	3	3	3	3	3	3	3	3	3	2	3	3	2	3	2	2	2	3	4	5	4	3	3	5	3	2	2	2	3	3	3	4	4	5	4	3	5	2	2	2	1	1	2	2	2
0	1	1	3	3	3	3	3	3	3	4	4	3	2	2	2	2	2	3	3	2	2	3	5	5	5	5	3	4	4	5	2	5	1	4	1	5	4	6	4	4	5	5	3	3	2	2	2	3	3
0	1	0	3	3	4	3	3	3	3	4	4	4	3	3	3	3	3	3	3	2	2	4	6	5	5	4	5	4	4	3	3	3	4	3	3	5	3	6	4	5	4	4	2	2	1	2	2	2	2
0	1	0	3	3	3	3	3	3	3	3	3	3	3	2	3	3	2	3	3	2	2	3	4	4	4	3	3	3	3	4	3	3	3	3	2	4	3	4	3	3	4	3	3	3	2	3	3	2	3
0	1	0	3	3	3	3	3	3	3	4	3	3	3	2	3	3	3	3	3	2	3	3	5	5	5	4	5	3	4	5	3	5	4	5	3	6	4	5	5	4	5	5	3	2	2	3	2	3	3
0	1	1	3	3	3	3	3	3	3	3	3	3	2	2	2	2	2	3	3	2	2	3	5	5	4	2	2	2	4	4	3	3	3	3	2	5	4	5	4	2	4	3	2	2	2	1	2	2	2
0	1	1	3	3	3	3	3	3	3	4	3	4	2	3	2	3	3	3	3	3	3	3	4	4	2	4	4	5	3	5	2	4	4	4	3	5	1	4	2	4	5	2	3	3	1	3	3	2	2
0	1	1	3	3	3	3	3	3	3	4	3	3	3	2	3	3	3	3	3	2	2	4	5	5	5	4	4	3	4	4	3	4	4	3	3	5	2	6	2	4	5	3	3	2	2	2	2	3	3
0	1	0	3	3	2	3	3	3	3	3	3	3	3	1	3	2	2	3	2	2	2	3	4	4	4	2	2	3	4	4	3	4	3	4	4	4	4	4	2	3	4	2	3	2	1	1	1	2	2
0	1	0	3	3	3	3	3	3	3	3	3	3	2	2	2	3	3	3	3	3	3	4	5	5	5	5	5	5	5	5	2	5	5	4	5	6	6	6	6	6	5	3	3	3	2	3	2	3	4
1	1	1	3	3	2	3	3	3	3	4	3	4	2	3	2	3	3	3	2	2	2	3	4	5	4	3	3	3	3	2	3	5	3	5	2	4	1	5	1	3	5	2	3	3	3	3	3	3	3
0	1	1	3	3	4	4	4	3	4	4	4	3	2	2	2	3	2	3	3	2	3	3	5	5	5	4	5	5	5	6	5	6	4	5	5	6	1	6	5	3	5	4	3	2	1	2	1	3	2
0	1	0	3	3	2	3	4	3	3	4	4	4	2	2	2	3	2	3	3	2	3	3	5	5	5	3	4	5	2	4	3	5	3	5	3	5	4	5	3	5	5	4	3	2	2	2	2	3	2
0	2	0	3	2	3	2	3	2	2	4	4	4	3	2	3	3	2	3	2	2	2	3	2	5	3	3	3	5	4	5	3	5	4	2	2	6	1	5	5	5	5	5	3	1	1	2	2	3	2
0	1	1	4	4	1	3	3	4	4	4	4	4	2	3	2	3	3	3	3	3	3	3	5	5	5	3	4	4	5	4	3	4	4	5	3	5	2	5	2	4	5	5	3	3	3	3	3	3	3
0	1	1	4	4	4	4	4	4	4	4	4	4	4	3	4	4	3	3	3	3	3	4	3	5	4	6	6	4	6	4	3	6	4	4	5	5	6	5	6	3	3	2	3	3	2	1	2	2	2
0	2	0	3	3	3	3	3	3	3	4	4	4	3	2	3	4	3	3	2	2	3	3	5	5	5	5	5	4	5	5	4	5	5	5	4	6	6	6	6	4	5	5	3	2	2	3	3	3	3
0	1	0	4	4	1	4	4	4	4	4	4	4	2	2	2	4	3	3	3	2	3	3	6	6	6	5	6	3	6	6	3	4	6	5	6	5	2	5	5	5	6	6	4	4	2	2	2	4	3
0	1	0	3	3	3	3	3	3	3	3	3	3	3	3	3	3	3	3	3	3	3	3	5	5	5	3	4	5	4	5	4	5	5	4	4	5	4	5	4	4	5	4	3	2	2	2	2	2	2
0	1	1	3	3	2	3	3	3	3	3	3	3	2	3	2	3	3	3	3	3	3	3	6	6	6	5	5	5	5	5	3	5	5	6	2	5	5	6	5	5	5	5	3	3	3	3	3	3	3
0	1	0	3	3	3	3	3	3	3	4	4	3	3	2	3	3	2	3	3	2	3	4	4	5	3	2	4	3	4	3	1	1	1	3	1	4	3	5	2	1	4	3	2	2	1	1	1	2	2
0	1	0	4	4	3	2	3	3	3	4	3	4	3	2	3	3	2	3	3	2	2	3	4	4	5	3	3	4	4	5	1	4	1	3	1	4	3	5	3	1	5	4	3	3	2	2	2	2	2
0	1	0	4	4	1	3	3	3	3	4	4	4	2	2	2	3	3	3	3	2	3	4	6	6	6	5	5	6	6	5	3	3	4	5	5	6	1	6	6	5	5	2	3	2	2	2	1	2	2
0	1	1	3	3	3	3	3	3	3	3	3	3	3	2	3	3	2	2	2	2	2	3	4	4	4	4	4	5	4	4	4	4	3	4	2	4	4	5	4	4	4	4	2	2	2	2	2	2	2
0	1	1	3	3	2	3	3	3	3	4	4	4	2	3	2	3	3	3	3	2	2	4	4	4	4	3	3	3	5	5	2	4	4	5	2	6	1	6	1	2	6	3	3	2	1	1	2	3	2
0	1	0	4	4	4	4	4	4	4	4	4	4	1	4	1	4	4	4	4	4	4	4	6	6	6	4	6	6	6	6	6	6	6	6	6	6	6	6	6	6	6	6	4	4	4	4	4	4	4
0	1	0	3	3	3	3	3	3	3	3	3	3	3	2	3	3	3	3	3	3	3	3	5	5	5	5	4	4	4	4	3	4	4	5	4	5	3	5	4	3	4	3	3	2	3	2	2	3	2
0	1	0	2	2	3	2	2	2	2	3	3	3	3	2	3	2	2	2	2	2	2	3	5	6	6	5	6	6	4	3	3	5	3	3	2	4	4	6	4	4	6	4	3	3	3	2	2	3	2
0	1	0	3	3	3	2	3	2	3	2	3	2	3	1	3	3	2	3	2	3	2	4	5	5	5	4	5	1	4	3	2	4	6	4	3	4	1	5	3	3	6	2	3	3	1	2	1	3	2
0	1	1	4	3	2	3	3	3	3	3	3	3	2	2	2	2	2	3	2	2	2	2	3	4	4	4	4	5	3	4	3	3	5	3	3	3	3	5	4	4	4	4	2	2	1	2	2	2	2
0	1	1	4	4	4	4	4	4	4	4	4	4	3	2	3	2	2	3	2	2	2	3	6	6	5	2	2	2	4	4	2	2	2	4	1	6	2	6	3	2	5	4	3	2	2	2	2	3	2
0	1	0	3	3	3	3	3	4	4	3	2	2	3	2	3	3	2	2	2	3	3	4	5	5	4	2	2	3	3	3	4	3	3	3	2	2	4	5	3	2	6	2	3	2	1	1	1	2	2
0	1	0	3	3	3	3	3	3	3	4	3	3	3	2	3	3	2	3	2	2	3	3	4	4	3	2	2	5	2	3	3	5	5	4	2	6	5	5	3	5	5	5	2	3	1	1	1	3	2
0	1	0	4	1	3	4	3	4	3	2	4	1	1	3	1	4	4	4	3	3	3	1	6	6	6	6	6	2	2	3	6	1	6	6	6	5	1	6	5	6	6	6	4	4	4	4	4	4	4
0	1	0	3	3	3	3	3	3	3	3	3	3	3	2	3	2	3	3	3	3	3	3	4	4	4	3	3	3	3	3	2	3	3	3	2	4	3	4	3	3	5	2	3	3	3	3	3	3	3
0	1	1	4	4	3	4	4	4	4	4	4	4	3	3	3	3	1	2	1	1	1	4	5	5	5	1	2	1	4	3	1	1	2	2	2	4	5	5	2	2	5	2	3	3	3	2	1	2	1
0	1	1	3	3	2	3	3	3	3	3	3	3	2	3	2	2	3	3	3	2	2	3	3	4	4	2	3	4	3	3	3	3	4	4	4	3	3	4	3	3	4	3	3	3	2	2	2	3	3
0	2	0	3	3	2	3	3	3	3	4	4	3	2	2	2	3	2	2	2	2	2	4	3	3	4	1	2	2	3	4	2	2	3	4	3	6	1	4	3	3	4	4	2	2	2	2	2	2	2
0	2	0	3	3	3	3	3	3	3	4	4	4	2	2	2	3	3	3	3	2	3	4	5	5	4	3	4	6	5	5	2	5	5	5	5	6	2	6	3	4	5	5	2	2	2	2	2	2	2
0	1	0	3	3	2	3	3	3	3	3	3	3	2	2	2	2	3	3	2	2	2	3	6	4	4	2	1	3	3	4	1	4	2	2	1	5	1	6	1	2	4	1	3	2	1	2	2	2	2
0	1	0	4	3	2	2	3	3	3	3	4	4	2	3	2	2	2	3	2	3	2	3	5	6	5	2	2	3	4	5	3	4	2	5	1	4	4	6	2	3	5	3	3	3	3	3	3	3	3
0	1	0	4	4	1	4	4	4	4	4	4	4	3	3	3	3	2	3	2	2	3	3	2	5	5	3	4	5	5	4	1	1	3	3	1	6	1	6	1	3	5	3	3	2	2	1	1	3	2
0	1	0	4	4	3	4	4	4	4	4	4	4	4	2	4	4	3	4	4	3	3	3	4	5	5	5	5	5	5	5	5	5	5	5	5	5	5	5	5	5	5	5	4	3	2	3	3	3	3
0	2	0	3	3	3	3	3	3	3	3	3	3	3	2	3	3	2	2	2	2	3	3	3	3	3	3	3	3	4	2	1	2	3	4	3	5	3	5	2	3	5	5	3	3	2	2	2	2	2
0	1	0	3	3	3	3	3	3	3	4	4	3	3	2	3	3	3	3	3	2	2	3	5	5	5	5	5	3	4	4	3	3	4	4	3	4	5	6	3	4	4	4	3	2	2	2	2	2	2
0	1	0	4	4	4	4	4	4	4	4	4	4	2	2	2	4	3	4	3	3	4	4	6	6	6	4	5	6	5	6	5	6	4	5	3	6	5	6	5	5	5	5	3	3	3	3	2	3	3
0	2	0	4	4	1	4	4	4	4	4	4	4	1	4	1	1	4	4	4	4	4	4	4	6	6	6	6	6	6	6	5	5	5	5	6	6	6	6	6	5	5	3	4	2	2	2	2	4	2
0	1	0	3	3	3	3	3	3	3	4	3	3	3	2	3	3	2	3	2	2	2	4	5	6	6	6	4	5	4	3	3	3	3	4	3	6	5	5	4	3	6	2	3	2	2	2	3	3	3
0	1	0	2	3	4	4	4	4	4	4	4	4	2	2	2	4	3	3	4	4	4	4	4	6	4	4	5	3	5	4	3	5	5	6	2	6	4	6	4	3	6	5	3	3	2	2	2	3	3
0	1	0	4	4	4	4	4	4	4	4	4	4	4	1	4	4	4	4	4	4	4	4	4	4	4	3	3	3	4	4	3	3	3	4	3	4	3	4	3	3	4	3	3	3	3	3	3	3	3
0	1	0	3	3	3	3	3	3	3	3	3	3	3	3	3	3	3	3	3	3	3	4	5	5	5	2	2	4	5	5	3	3	4	5	5	5	5	5	4	2	5	4	3	3	3	3	3	3	3
0	1	0	3	3	3	4	4	4	4	3	3	3	3	1	3	3	2	3	2	2	2	4	3	4	4	2	3	5	4	5	2	5	3	5	2	5	3	6	3	3	5	4	4	2	1	2	2	3	2
0	1	0	3	3	2	3	3	4	4	4	3	3	3	2	3	3	3	3	3	3	3	4	5	5	5	5	5	5	5	4	2	3	3	4	3	5	3	5	2	3	5	3	3	3	1	2	2	2	2
0	1	1	4	3	3	4	4	4	4	4	4	4	4	3	4	4	4	3	3	3	3	4	6	5	5	5	6	2	6	5	3	1	5	4	3	5	3	6	3	4	5	5	3	4	2	2	2	3	3
0	1	0	4	4	3	4	4	4	4	4	4	3	3	2	3	3	3	3	3	2	2	4	5	5	5	4	4	4	5	5	2	5	5	5	4	5	4	5	5	4	6	5	3	3	2	2	2	3	3
0	1	0	4	3	3	3	3	3	3	4	4	3	3	2	3	2	3	3	3	3	2	4	6	6	6	5	4	6	6	4	6	6	6	3	5	6	5	6	5	6	5	6	4	3	2	2	2	4	3
0	1	1	3	3	3	3	3	3	3	4	4	3	3	2	3	3	2	3	3	2	3	3	4	5	4	3	3	3	4	5	2	5	3	3	2	5	4	5	4	3	5	3	3	2	2	2	2	3	2
1	1	0	3	3	3	3	3	3	3	3	3	4	2	2	2	3	3	3	3	3	3	3	4	5	5	5	6	5	5	4	3	6	6	6	5	6	5	6	5	5	5	3	3	2	2	3	3	2	3
0	1	0	3	3	4	4	4	4	4	4	3	3	2	3	2	4	3	3	3	3	2	4	6	6	6	3	3	5	5	6	3	5	3	5	4	6	4	6	5	6	6	5	3	2	2	1	2	2	2
0	1	0	3	4	3	3	3	4	3	4	3	2	2	1	2	4	2	2	2	2	2	4	5	4	4	2	2	5	5	5	4	6	3	5	2	3	6	6	6	5	4	5	3	3	2	3	2	3	3
0	1	1	3	3	2	3	4	3	3	3	2	2	3	2	3	2	2	2	2	2	2	3	4	4	4	2	1	2	4	4	3	5	4	3	1	3	3	5	2	5	4	2	3	3	2	2	2	3	2
0	1	0	4	4	3	4	4	4	4	4	4	4	2	3	2	3	3	3	3	3	3	4	5	5	5	3	3	5	5	5	2	3	5	3	3	5	2	6	3	3	5	5	3	2	3	3	3	3	3
1	1	1	4	4	1	4	4	4	4	4	4	4	3	3	3	3	4	4	4	4	4	4	6	6	6	6	6	6	6	5	3	6	6	6	6	6	5	6	2	6	6	5	4	4	4	4	4	4	4
0	1	0	4	4	1	4	4	4	4	4	4	4	4	4	4	1	2	3	3	2	2	4	5	5	5	4	4	6	3	5	2	6	5	5	4	6	1	6	1	3	4	4	3	2	1	1	2	2	2
0	1	1	4	4	4	4	4	4	4	4	4	2	3	3	3	4	3	3	3	3	3	3	6	6	6	6	6	3	4	6	6	3	6	5	3	6	6	6	6	6	6	6	4	3	3	3	3	4	4
0	1	1	3	3	3	3	3	3	3	3	3	3	3	2	3	3	2	3	2	2	2	4	4	5	5	4	4	4	4	4	3	3	4	4	3	3	4	6	4	4	5	4	3	2	2	2	2	2	2
0	1	0	3	4	3	4	4	4	3	4	3	2	3	2	3	4	3	3	2	3	3	3	3	4	3	2	2	5	3	3	2	4	4	5	1	6	6	6	1	1	1	1	4	4	2	2	2	2	2
0	1	1	3	2	2	2	2	2	3	3	3	3	3	2	3	2	2	3	2	2	2	3	6	5	6	3	5	1	2	6	1	2	1	2	1	5	3	5	2	2	5	3	3	3	1	2	2	2	1
0	1	0	3	3	3	3	3	3	3	4	3	3	3	2	3	3	2	2	2	2	2	3	5	4	4	3	3	3	4	3	3	3	4	4	3	5	3	6	3	3	5	4	3	2	2	3	3	3	3
0	2	1	4	4	4	4	4	4	4	4	4	4	2	3	2	4	3	4	3	3	3	4	5	5	5	3	4	6	5	4	3	4	4	6	6	5	4	6	3	3	5	4	3	3	1	3	3	4	3
0	1	1	3	3	3	3	3	3	3	3	3	3	3	2	3	3	2	3	2	2	2	3	5	5	5	5	4	5	5	5	2	3	3	4	3	3	3	5	3	3	4	2	2	2	1	1	1	1	1
0	1	0	4	3	3	3	4	3	3	4	4	4	3	3	3	3	3	3	4	3	3	4	5	5	5	3	3	6	4	5	3	5	6	5	3	5	4	5	3	2	5	3	2	2	2	2	2	3	2
0	1	1	1	1	1	1	2	1	1	3	1	1	2	1	2	1	1	1	1	2	1	4	1	2	3	4	1	3	1	2	1	4	1	1	1	2	1	1	1	1	2	1	3	1	1	1	1	2	1
0	1	0	4	4	3	4	4	4	4	4	3	3	3	3	3	4	3	3	3	2	3	3	6	6	5	4	5	3	5	4	3	4	5	5	4	6	4	6	6	5	4	3	3	2	2	3	2	3	3
0	1	1	3	3	3	3	3	3	3	4	4	4	3	2	3	3	3	3	3	2	2	4	5	5	4	5	4	5	4	3	3	5	5	5	5	6	3	5	2	5	5	5	3	2	2	1	2	4	2
0	1	1	4	4	2	3	3	3	3	3	3	3	1	3	1	3	2	3	3	3	2	4	4	5	5	2	2	5	5	5	4	6	2	5	1	5	5	5	3	4	5	3	3	3	2	2	3	3	3
0	2	0	3	3	3	4	3	3	3	3	3	3	3	2	3	3	3	3	3	3	3	4	5	5	5	5	5	3	4	3	2	3	5	3	4	4	4	5	3	3	5	3	3	2	1	1	1	2	2
0	1	0	3	3	2	3	4	4	4	3	3	3	3	2	3	3	3	3	3	3	3	3	4	4	4	3	3	3	4	4	4	4	3	4	3	4	4	4	3	4	4	3	2	2	2	2	2	2	2
0	2	0	3	3	4	2	3	2	2	3	3	3	2	3	2	2	2	3	2	1	1	4	6	6	6	6	6	6	6	5	1	2	1	4	1	4	1	6	1	5	6	1	4	4	3	2	2	4	2
0	1	0	3	3	3	3	3	3	3	4	3	3	3	2	3	3	2	3	2	3	2	3	5	5	5	4	4	5	5	4	3	5	5	5	2	5	5	5	5	3	5	4	3	3	3	2	2	3	3
0	1	0	4	4	1	4	4	4	4	4	4	4	1	3	1	3	3	3	3	3	3	3	5	5	5	3	2	5	2	6	3	5	5	5	4	6	5	6	5	5	5	6	4	3	2	3	3	4	3
0	1	0	4	4	3	3	4	4	3	3	3	3	2	2	2	2	2	2	2	2	2	4	5	4	4	3	2	6	4	4	2	5	3	4	3	4	1	6	2	2	4	5	3	3	2	2	2	3	2
0	1	0	1	1	4	1	1	1	1	1	1	1	3	3	3	4	3	4	3	3	3	3	6	6	6	3	3	3	6	6	3	5	5	6	4	6	3	6	4	5	6	3	4	3	2	4	2	2	2
0	1	0	3	3	3	3	3	3	3	3	3	3	3	2	3	3	2	3	2	2	2	3	5	5	4	4	3	5	5	4	4	5	4	5	2	4	4	5	4	5	5	3	3	2	1	2	2	2	2
0	1	1	4	4	4	4	4	4	3	4	4	4	3	3	3	4	3	3	3	2	3	4	5	5	5	5	5	5	5	5	2	6	6	5	5	6	3	6	5	5	6	6	3	3	3	3	3	3	3
0	1	0	3	3	2	3	3	3	3	3	3	3	3	2	3	3	3	3	3	3	3	4	4	4	4	2	2	5	4	4	4	3	4	1	2	4	4	5	4	4	4	4	2	2	2	2	2	2	2
0	2	0	4	4	4	3	3	3	4	4	4	4	3	2	3	3	3	3	3	3	2	2	3	5	4	2	2	3	5	5	1	5	1	6	1	3	5	4	1	1	5	4	3	3	2	3	3	3	3
0	1	0	3	3	2	3	3	3	3	3	3	3	2	2	2	3	2	2	2	2	2	3	4	4	4	3	4	3	3	3	3	4	2	3	2	3	3	5	3	4	5	3	3	2	1	1	1	2	2
0	1	0	4	4	3	4	4	4	4	4	3	3	2	3	2	4	2	3	2	3	2	4	6	6	6	2	4	5	6	2	3	6	4	5	1	5	4	6	3	3	4	5	4	4	1	2	1	3	3
0	1	0	4	4	4	4	3	4	4	4	4	4	3	2	3	3	3	3	3	2	3	4	5	5	5	5	4	5	4	5	4	4	5	3	2	6	3	6	3	5	4	5	2	2	2	2	2	2	2
0	1	0	4	4	1	4	4	4	4	4	4	4	3	2	3	4	4	4	3	3	3	4	4	5	5	5	5	5	6	5	5	5	5	5	4	6	5	6	1	5	6	4	4	3	1	3	3	4	2
0	1	0	4	4	4	4	4	4	4	4	4	4	3	2	3	3	3	3	3	2	3	3	5	5	5	5	5	5	4	4	4	5	5	4	4	6	5	5	5	5	4	5	2	2	2	2	2	2	2
0	1	0	4	4	2	4	4	4	4	4	4	4	2	3	2	3	3	3	3	3	3	4	5	5	5	4	4	4	5	5	2	4	5	5	4	6	4	5	4	4	5	5	3	2	2	2	2	3	3
0	1	0	3	3	3	3	3	2	3	2	2	2	3	2	3	2	2	2	2	2	2	3	4	4	4	2	2	3	3	2	2	3	2	5	2	3	2	5	2	2	5	2	3	3	1	2	2	2	2
0	2	1	3	3	2	3	3	3	3	4	4	4	3	2	3	3	3	3	3	2	3	4	5	5	5	3	5	5	4	6	5	5	5	5	4	6	4	5	5	5	5	5	3	3	2	2	2	4	3
0	1	0	3	3	3	3	3	3	3	3	3	3	2	2	2	3	3	3	3	3	3	3	4	4	4	3	3	4	4	5	3	4	4	4	4	5	4	5	4	4	4	4	2	2	2	2	2	2	2
0	1	0	3	4	4	4	3	4	4	4	4	3	1	1	1	2	3	3	3	2	3	4	3	4	4	3	3	2	3	5	1	1	4	4	2	6	3	6	4	4	5	5	3	2	2	2	2	2	2
0	2	0	3	3	2	3	3	3	3	3	3	3	3	2	3	3	3	3	2	3	3	3	3	4	4	4	5	3	4	4	3	3	5	4	5	5	4	5	4	4	5	5	3	2	2	2	2	3	2
0	1	0	4	4	3	4	4	4	3	4	4	3	3	2	3	3	3	3	3	3	3	4	4	5	5	3	4	5	4	4	3	5	5	3	3	4	4	5	3	4	4	2	4	3	3	1	2	3	2
0	2	0	3	3	2	3	3	3	3	3	3	3	2	2	2	3	2	3	2	2	2	4	4	4	4	3	3	3	4	4	3	4	4	4	3	4	4	4	4	3	4	4	2	2	1	1	1	2	1
0	2	0	4	4	1	4	4	4	3	4	4	4	2	2	2	2	2	3	2	2	2	4	3	4	4	3	5	5	3	5	2	4	5	5	4	6	4	5	5	5	6	3	3	3	2	2	2	3	2
0	1	1	3	3	3	2	3	3	2	3	2	2	2	2	2	2	2	2	2	2	2	3	4	4	4	2	3	4	4	3	3	4	3	3	2	3	5	4	3	3	4	2	2	2	2	2	2	2	2
0	1	0	3	3	3	3	3	3	3	3	3	3	3	2	3	3	2	3	3	2	2	3	4	4	4	3	5	5	3	3	3	5	3	2	3	5	4	6	5	5	4	4	2	1	1	1	1	2	2
0	1	0	4	3	3	3	3	3	3	4	3	4	3	2	3	3	2	3	3	2	2	3	2	4	4	5	5	5	4	3	4	4	4	4	3	5	2	5	4	4	5	3	2	2	1	1	1	2	1
0	1	0	4	4	3	4	4	4	4	4	4	4	3	3	3	3	3	3	3	3	3	4	5	5	5	5	3	3	4	4	3	3	5	5	5	6	5	5	5	2	5	5	3	3	3	3	3	3	3
0	2	1	3	3	4	3	3	3	3	3	3	3	4	2	4	3	3	3	3	3	3	3	5	5	5	6	6	6	3	4	4	6	6	5	4	5	4	5	5	6	5	3	3	3	2	3	3	3	3
0	2	0	3	2	1	2	2	1	3	4	3	4	3	3	3	2	4	4	4	3	3	4	4	4	2	3	2	2	3	1	1	3	1	3	3	2	1	5	2	1	5	1	2	3	1	1	2	3	2
0	1	0	3	2	2	3	3	4	3	4	3	3	3	3	3	1	1	2	2	2	1	4	4	3	3	2	2	3	3	2	2	3	2	1	1	6	3	5	2	3	2	5	3	3	1	1	1	2	1
0	1	0	3	3	3	3	3	3	3	3	3	3	3	2	3	3	3	3	2	3	3	3	4	4	5	5	5	5	4	5	3	5	5	4	3	5	5	5	5	4	5	5	3	3	2	3	2	4	3
1	2	0	3	3	2	3	3	3	3	4	4	4	1	2	1	3	3	3	2	2	2	3	4	4	5	3	3	4	4	4	3	4	4	4	4	5	4	5	4	4	5	5	3	2	1	2	2	3	2
0	2	1	4	4	3	4	4	4	4	4	4	4	3	4	3	3	3	3	2	2	2	4	4	5	5	3	3	3	4	4	3	3	4	5	2	5	2	5	2	4	4	4	3	3	3	3	3	3	3
0	1	0	3	3	2	3	3	3	3	3	3	3	2	3	2	3	3	3	3	3	3	3	5	5	5	5	5	5	5	5	3	3	5	4	4	5	5	5	5	5	5	5	3	3	2	2	2	2	2
0	1	0	3	3	3	3	3	3	3	3	3	3	2	3	2	3	3	3	3	2	3	3	2	2	2	2	4	5	2	2	2	2	5	5	5	3	2	5	4	3	5	3	2	2	1	1	2	2	2
0	2	0	3	4	3	3	3	3	3	3	3	3	2	2	2	3	2	3	2	2	2	4	3	4	4	3	3	3	4	3	2	3	3	3	3	4	3	4	3	3	4	1	2	2	1	1	1	2	1
0	1	1	4	4	4	4	4	4	4	4	3	4	3	4	3	3	3	3	3	3	3	3	1	5	5	5	5	2	5	6	2	1	3	5	3	6	2	5	4	6	6	3	4	3	3	3	2	2	3
0	1	0	4	3	4	3	3	3	3	3	3	3	1	2	1	3	3	3	3	2	3	3	5	6	5	3	1	3	5	4	3	2	4	3	3	4	6	5	4	4	5	3	3	3	3	3	3	3	3
0	1	0	4	4	3	4	4	4	4	4	4	4	3	3	3	3	2	3	3	2	2	4	5	5	5	4	4	5	4	4	3	3	4	4	3	6	3	6	3	4	5	5	3	3	2	2	2	2	2
0	1	0	3	3	3	3	3	3	3	3	3	3	3	2	3	3	2	3	2	2	2	3	4	4	4	2	2	5	4	3	2	4	4	4	3	4	4	5	4	5	4	3	2	2	2	2	2	2	2
0	1	0	4	4	3	4	4	4	4	4	4	4	3	3	3	4	3	3	3	3	3	4	5	5	5	5	5	5	5	5	3	4	6	5	3	5	5	5	3	5	5	5	3	3	2	3	3	3	3
0	1	0	3	3	3	3	3	3	3	3	3	3	2	3	2	3	2	3	3	3	3	4	5	5	5	2	4	4	5	3	2	3	3	3	3	5	3	5	4	2	5	4	3	3	3	3	3	3	3
0	2	0	4	4	3	3	3	3	3	4	4	3	2	3	2	4	3	3	3	2	3	4	5	6	5	4	5	3	4	4	3	3	3	4	3	5	4	4	3	3	5	3	2	2	1	2	2	2	2
0	2	1	3	3	3	3	3	3	3	3	3	3	3	3	3	3	3	3	3	3	3	4	3	3	3	3	3	4	4	4	3	4	3	5	2	5	4	4	2	2	4	4	3	2	1	1	1	2	1
1	2	0	4	4	4	3	3	3	3	3	3	3	3	2	3	3	3	3	3	3	3	3	4	4	5	3	3	5	4	4	2	5	5	4	4	3	3	5	3	4	4	4	3	1	2	2	2	2	2
0	1	0	4	4	3	4	4	4	4	4	4	4	1	2	1	3	3	3	3	3	3	4	5	5	5	5	5	5	6	4	3	5	6	6	5	3	5	5	4	4	6	3	4	2	2	2	2	2	2
0	1	0	3	3	3	3	3	3	3	4	4	4	2	2	2	3	3	3	3	3	3	4	4	5	5	5	2	3	5	5	3	2	5	4	3	5	4	6	4	6	5	4	3	1	2	2	3	3	3
0	1	0	4	4	4	4	4	4	4	4	4	4	3	3	3	3	3	3	3	3	3	3	5	3	2	1	1	2	4	5	1	2	5	5	5	4	4	6	3	2	3	2	3	2	1	1	1	1	1
0	1	1	3	3	3	3	3	2	3	3	3	3	3	3	3	2	2	3	3	3	3	4	3	5	5	5	5	4	4	4	2	3	3	4	3	4	4	4	4	4	5	4	3	2	3	3	3	3	3
0	1	1	3	3	3	3	3	3	3	4	4	4	3	3	3	2	2	3	2	2	2	3	3	5	5	4	4	4	4	4	3	4	4	4	2	4	3	5	3	4	4	3	3	2	2	2	2	2	2
0	1	0	3	3	3	3	3	3	3	3	3	3	2	3	2	3	3	3	3	3	3	3	5	5	5	4	4	3	4	5	2	2	4	5	4	5	4	5	4	4	5	2	3	3	3	3	3	3	3
0	1	0	3	3	3	3	3	3	3	3	3	3	2	2	2	3	3	3	3	3	3	3	5	5	5	4	4	5	5	5	4	4	5	4	3	5	4	6	4	4	5	3	3	2	3	2	2	2	2
0	1	0	4	4	4	4	4	4	4	4	4	4	3	3	3	3	2	3	2	2	2	4	6	6	6	5	3	6	4	5	3	4	4	4	1	6	3	6	3	4	4	6	3	2	2	2	2	2	2
0	1	0	3	3	2	3	3	3	3	3	3	2	3	2	3	3	2	3	2	2	2	3	5	5	5	5	5	5	4	3	3	4	3	4	3	5	3	5	3	3	4	5	3	3	1	2	2	2	2
0	1	0	4	3	3	3	3	3	3	3	3	3	3	2	3	2	2	2	2	2	2	4	4	5	5	3	3	5	4	4	3	5	4	5	2	5	2	5	4	4	4	2	4	4	3	3	3	3	3
0	1	0	3	3	3	3	3	3	3	3	3	3	3	2	3	3	2	2	2	2	2	3	5	4	5	4	4	3	4	4	3	4	4	4	3	5	4	4	3	4	4	3	3	2	1	2	2	3	3
0	1	0	3	3	3	3	3	3	3	3	3	3	3	2	3	3	2	3	2	2	2	3	4	4	4	3	3	5	5	5	2	4	2	4	2	5	4	5	2	2	5	4	2	2	2	2	2	2	2
0	1	0	3	3	3	3	3	3	3	3	2	2	2	2	2	3	3	3	2	3	2	3	3	1	1	5	4	4	3	5	2	4	6	4	2	4	3	5	3	3	4	3	3	2	2	2	2	3	2
0	2	0	3	3	3	3	3	3	3	3	3	3	4	2	4	3	3	3	3	2	3	4	3	4	4	2	3	4	3	3	3	5	5	3	5	6	3	5	4	3	5	5	2	2	1	1	1	2	1
0	1	0	3	3	3	3	3	3	3	3	3	3	2	2	2	2	2	3	2	2	2	3	4	5	4	3	2	3	4	3	3	3	3	3	2	5	3	5	3	3	4	3	3	2	2	2	2	2	2
0	2	0	4	4	2	3	3	3	3	4	3	4	2	2	2	2	2	2	2	2	2	1	4	4	4	3	3	3	5	5	3	4	1	3	2	6	3	4	4	3	4	5	3	2	1	1	1	3	2
0	1	0	4	4	1	4	4	4	4	4	4	4	3	4	3	4	4	4	4	4	4	4	6	6	6	6	6	6	6	6	5	6	6	6	6	6	6	6	6	6	6	6	4	4	4	3	4	4	4
0	1	1	4	4	4	4	4	4	4	4	4	4	2	3	2	4	3	3	3	3	3	4	5	5	5	3	4	3	5	5	3	4	3	3	3	5	3	6	4	3	5	4	2	2	2	2	2	2	2
0	1	1	3	4	2	3	4	4	4	3	2	2	2	1	2	2	1	3	3	2	3	3	5	5	5	2	2	6	5	4	2	5	4	2	2	2	1	5	2	2	5	1	4	3	2	2	2	2	2
0	1	0	4	3	3	4	3	3	3	4	3	3	4	3	4	3	3	3	3	3	3	4	5	5	5	5	4	5	4	3	3	3	5	5	4	5	4	5	4	4	5	3	3	3	2	2	2	3	3
0	1	0	3	3	3	3	3	3	3	3	3	3	2	3	2	3	3	3	3	3	3	3	5	5	5	5	5	5	5	5	4	3	4	5	3	5	5	5	5	2	5	4	3	2	3	2	2	3	3
0	1	0	3	3	2	3	3	3	3	3	3	3	2	1	2	1	1	1	1	1	1	4	4	4	5	1	1	1	2	6	1	1	1	4	1	6	1	6	1	1	4	3	2	2	2	2	2	3	3
0	2	0	3	3	3	1	1	1	1	1	3	3	3	2	3	3	3	3	3	3	3	3	5	5	5	4	4	4	4	5	3	3	4	5	3	5	4	5	3	3	4	3	3	3	2	2	2	2	2
0	1	0	4	3	2	3	3	3	3	4	3	3	3	3	3	3	3	3	3	2	3	4	5	5	5	4	5	2	5	5	2	4	4	4	4	5	5	5	4	3	5	2	3	2	2	2	2	2	2
0	1	0	3	3	3	3	3	3	3	4	3	3	3	2	3	3	3	3	3	3	3	3	4	4	4	3	3	3	4	4	3	3	3	4	3	6	4	4	4	2	5	6	3	3	3	3	3	3	3
0	1	0	3	3	3	3	3	3	3	3	3	3	3	2	3	2	2	3	2	2	2	3	4	4	4	2	2	4	2	2	2	3	5	3	2	3	2	5	2	3	5	2	2	2	1	2	2	2	2
0	1	1	4	4	3	4	4	4	4	4	4	3	3	2	3	4	3	3	3	3	3	4	5	6	5	4	4	5	5	4	2	4	2	5	2	5	3	6	1	4	5	1	4	2	2	2	2	2	3
0	1	0	3	3	2	3	3	3	3	3	3	3	2	3	2	3	2	3	2	2	2	3	4	4	4	3	3	3	5	5	2	2	3	3	4	5	4	6	4	2	5	4	3	2	2	2	2	3	2
0	1	0	3	3	2	3	3	3	3	3	3	3	2	3	2	3	3	3	3	2	2	3	4	4	4	4	3	4	4	4	3	4	4	4	4	3	3	4	4	4	4	3	3	3	2	3	2	2	3
0	1	0	3	3	3	3	3	3	3	4	4	3	3	2	3	3	3	3	3	3	3	3	5	5	5	4	4	5	4	4	3	5	5	5	5	6	3	5	5	5	4	5	3	2	2	2	2	2	2
0	1	0	4	4	1	4	4	4	4	4	4	4	3	4	3	3	3	4	3	3	4	3	5	5	5	4	5	5	6	6	3	4	6	5	5	6	6	6	4	6	5	6	3	3	3	3	2	4	4
0	1	0	4	4	1	4	4	4	4	4	4	4	3	2	3	4	4	4	4	2	3	4	5	5	5	6	6	5	5	5	5	6	6	6	6	6	6	6	5	6	5	6	4	2	3	3	3	3	3
0	2	0	4	4	3	4	4	4	4	3	4	4	3	3	3	3	3	3	3	3	3	4	3	6	5	5	5	5	4	4	3	5	5	4	4	5	4	6	4	5	5	5	3	2	2	2	2	3	3
0	1	0	3	3	2	3	3	3	3	3	3	3	2	2	2	2	2	3	3	2	2	3	4	4	3	3	2	3	4	5	2	3	2	3	2	4	2	5	2	1	4	2	2	2	2	1	1	2	1
0	1	0	3	3	3	2	3	3	3	3	3	3	2	2	2	3	2	2	2	2	2	4	6	6	6	5	5	5	5	4	2	5	4	2	3	5	2	5	2	2	5	5	4	4	4	4	4	4	4
0	1	0	3	3	3	3	3	3	3	4	3	3	3	2	3	3	2	3	3	3	3	3	5	5	5	4	5	3	5	5	3	4	4	4	3	5	4	6	4	4	4	5	3	3	3	2	2	3	3
0	1	0	3	4	3	4	4	4	4	4	4	4	2	3	2	4	3	3	3	3	3	3	5	5	5	3	4	5	4	3	3	5	5	5	3	5	5	6	3	4	6	3	3	3	2	3	3	4	3
0	1	0	3	3	3	3	3	3	3	3	3	3	3	2	3	2	2	3	2	2	2	3	5	5	5	2	3	5	5	2	3	5	4	3	3	5	3	6	3	5	3	3	2	2	2	2	1	2	2
0	1	0	4	4	3	4	4	4	4	4	4	4	3	3	3	3	2	3	2	2	3	4	5	5	5	3	2	3	6	5	3	4	3	5	1	6	4	6	4	4	4	5	4	4	2	2	1	3	1
0	1	1	4	3	2	3	3	3	3	4	4	4	3	2	3	3	3	3	3	2	2	4	4	5	5	3	4	3	5	3	3	3	3	3	3	5	4	5	4	5	5	3	2	2	2	1	1	2	1
0	1	0	3	3	3	3	3	3	3	3	3	3	3	2	3	3	3	3	3	2	2	3	5	5	5	4	4	4	4	1	2	4	4	4	3	4	3	5	3	3	4	3	3	3	1	2	2	2	2
0	2	0	4	4	3	4	4	4	4	4	4	4	2	3	2	3	3	4	4	3	3	4	6	6	6	4	5	3	5	5	5	5	5	6	5	5	5	5	5	5	5	4	4	4	3	3	3	3	3
0	2	0	3	3	2	3	3	3	3	3	3	3	2	3	2	3	3	3	3	2	2	3	2	5	3	3	3	3	4	4	2	5	6	5	4	5	3	6	3	4	4	5	2	2	1	3	2	3	3
0	1	0	3	3	3	3	3	3	3	3	2	2	3	2	3	3	2	2	2	2	2	3	5	5	5	3	5	5	4	3	2	5	4	4	2	2	3	5	4	3	5	1	2	2	1	1	1	2	2
0	1	1	4	4	3	4	4	4	4	4	4	3	3	2	3	3	3	2	2	3	3	4	4	5	5	3	4	5	4	4	3	5	5	3	3	5	5	5	3	3	4	5	2	2	2	2	1	2	2
0	1	0	3	3	3	3	3	3	3	3	3	3	3	2	3	3	2	3	2	2	2	3	5	4	2	2	5	5	2	3	2	5	5	2	5	5	2	5	2	5	4	3	2	1	1	1	1	2	2
0	1	0	4	4	4	4	4	4	4	4	4	4	3	2	3	3	3	3	3	3	3	3	4	5	5	5	5	5	5	6	2	5	5	5	5	5	5	6	5	3	5	3	4	3	3	3	3	3	3
0	1	0	3	3	3	3	3	3	3	3	3	3	2	3	2	2	3	3	3	3	3	3	5	3	4	3	4	4	3	4	4	4	4	3	4	4	4	4	3	4	4	4	3	3	3	3	3	3	3
0	2	0	3	3	3	3	4	3	3	4	4	4	3	2	3	3	3	3	3	3	3	3	2	4	4	4	4	3	4	5	1	4	5	3	4	6	4	4	4	2	4	4	2	2	2	2	2	2	2
0	1	0	4	4	3	4	4	4	4	4	4	4	2	1	2	4	4	4	4	4	4	4	6	6	6	6	6	6	6	5	3	6	6	5	6	6	3	6	4	5	6	5	3	2	2	2	2	2	3
0	1	1	4	4	3	4	4	4	4	4	4	4	2	2	2	4	3	4	4	2	4	4	6	6	6	5	6	6	5	3	4	3	6	6	5	4	5	6	5	5	6	4	4	3	4	4	2	4	3
0	1	0	4	4	3	4	4	4	4	4	4	4	4	3	4	3	2	3	3	2	3	3	6	6	6	2	3	5	4	6	3	3	2	2	2	5	2	6	5	3	4	3	3	2	2	2	2	3	2
0	1	0	2	2	3	2	2	2	2	3	3	3	3	3	3	2	2	2	2	2	2	3	3	3	3	4	4	2	5	5	2	2	2	3	2	5	2	5	2	2	5	2	2	2	1	2	2	2	2
0	1	1	3	2	2	2	3	3	2	4	4	4	3	2	3	3	2	2	2	3	3	3	5	4	4	2	2	2	4	5	2	2	2	5	4	6	5	6	4	2	2	3	3	3	3	2	3	3	3
0	1	0	3	3	3	3	3	3	3	3	3	3	3	2	3	2	2	3	2	2	2	3	4	5	3	2	2	2	3	2	2	2	3	2	2	2	2	4	3	4	4	2	3	2	2	2	2	3	2
0	1	0	4	3	2	3	4	4	4	4	4	3	3	2	3	3	2	4	3	2	2	4	5	5	5	4	5	5	4	5	4	5	3	3	3	5	5	5	5	5	5	5	3	2	2	2	2	3	3
0	1	0	4	3	3	3	3	4	3	4	4	3	3	3	3	3	3	3	3	3	3	3	5	5	5	4	4	4	5	4	3	4	3	4	4	4	4	5	4	4	4	4	2	2	2	2	2	2	2
0	1	0	4	4	3	3	4	4	4	4	4	4	3	4	3	4	4	4	4	4	4	4	4	4	4	3	3	3	6	3	4	4	6	6	5	6	6	6	6	6	6	5	4	4	4	4	4	4	4
0	1	1	4	4	3	3	3	3	3	4	4	4	3	3	3	4	3	3	3	2	3	4	5	6	5	5	5	5	5	6	3	5	5	5	4	6	2	6	4	5	5	5	3	2	2	2	1	3	2
0	2	0	3	3	2	3	2	3	3	3	3	3	2	2	2	3	3	3	3	2	3	3	5	5	5	4	5	3	4	4	2	4	5	4	3	5	4	5	3	4	5	4	3	3	2	2	2	2	2
0	1	0	4	3	2	3	3	4	4	4	4	4	2	4	2	4	2	3	3	3	3	4	6	6	6	3	4	5	5	4	2	5	5	5	3	5	5	6	4	5	5	5	4	4	4	4	4	4	4
0	1	0	3	3	3	3	3	4	3	3	3	3	3	2	3	2	2	3	2	2	2	3	5	5	5	3	3	3	4	3	2	2	2	3	2	4	2	5	3	2	5	2	2	1	1	1	1	2	1
1	2	1	3	3	2	3	3	3	3	4	3	4	3	2	3	3	2	3	2	2	3	3	2	4	4	4	4	6	4	4	3	6	5	5	5	5	3	5	4	5	5	4	2	2	1	1	1	3	3
0	1	1	3	3	3	3	3	3	3	3	3	3	3	2	3	3	3	3	3	2	2	3	5	5	5	3	4	3	4	4	3	3	3	3	3	5	3	5	3	4	4	3	3	3	2	2	2	2	2
0	2	1	3	3	2	3	3	3	3	3	3	3	2	2	2	3	2	2	2	2	2	3	4	4	4	4	3	5	4	5	4	5	4	2	3	4	3	5	2	3	4	4	2	2	2	1	1	2	2
0	2	0	3	3	2	3	2	2	3	2	2	2	2	2	2	3	2	2	2	2	2	3	5	5	5	3	3	5	5	5	3	5	5	5	5	2	5	5	5	5	5	2	3	3	2	2	2	2	2
0	1	0	3	3	3	3	3	3	3	4	4	4	3	2	3	2	3	3	3	3	3	3	4	4	4	3	3	3	4	4	3	3	4	5	3	4	3	4	3	3	4	3	3	3	3	3	3	3	3
0	1	0	3	3	3	3	3	3	3	3	3	3	3	2	3	3	2	3	2	2	2	3	5	5	4	4	4	5	4	5	2	5	3	4	3	4	4	4	4	5	5	5	3	2	1	2	2	2	2
0	1	1	3	3	2	3	3	3	3	3	3	3	2	2	2	3	3	3	3	3	3	3	5	5	5	4	2	4	5	5	2	4	4	5	4	5	5	5	4	4	5	4	3	2	2	3	3	3	3
0	1	1	3	3	3	3	3	3	3	3	3	3	3	2	3	3	3	3	3	2	2	3	2	5	5	4	5	5	4	4	4	5	5	5	5	5	5	5	5	5	5	5	3	2	2	3	3	3	3
0	2	0	3	3	3	3	3	3	3	3	3	3	3	2	3	2	2	3	3	2	2	3	4	4	4	2	2	5	3	3	1	5	3	3	4	3	3	4	4	3	4	3	2	2	2	1	2	2	2
0	1	0	3	3	2	3	3	3	3	3	3	3	3	2	3	3	3	3	3	2	2	3	5	5	5	3	3	5	4	4	3	5	4	3	4	5	4	5	3	4	4	4	2	2	1	1	1	2	2
0	1	0	4	4	4	3	4	3	3	4	3	3	3	2	3	4	3	3	3	2	2	2	5	5	5	3	5	4	5	5	3	3	3	5	3	5	5	5	4	4	5	5	3	3	2	2	3	3	3
0	1	0	3	3	2	3	3	3	3	3	3	2	3	2	3	3	2	3	2	2	2	4	6	4	4	3	3	4	4	3	3	5	6	3	3	5	3	6	3	4	4	3	3	3	3	2	2	3	2
0	1	0	3	3	2	3	3	3	3	4	3	3	3	2	3	3	3	3	3	2	2	4	4	5	4	4	4	4	4	4	4	4	5	4	4	6	4	6	3	4	5	4	3	3	2	2	2	2	2
0	1	0	3	3	3	3	3	3	3	3	3	3	3	3	3	3	2	3	3	2	2	3	4	4	4	3	4	4	4	4	3	3	3	4	3	4	4	5	4	4	4	4	2	2	2	2	1	2	2
0	1	0	4	4	1	4	4	4	4	4	4	4	1	3	1	3	3	4	4	3	3	3	6	6	6	6	6	6	5	6	1	2	2	5	2	6	3	6	4	4	6	6	4	3	2	2	2	4	2
0	2	0	3	3	3	3	3	3	3	3	2	2	4	3	4	2	2	2	2	2	2	3	3	2	2	2	1	2	3	2	2	4	2	3	2	4	4	6	2	4	2	2	3	2	1	1	1	2	2
0	1	1	3	3	3	3	3	3	3	3	3	3	3	2	3	3	2	2	2	2	2	3	4	4	4	3	3	3	4	4	2	4	3	3	2	5	4	4	3	4	4	3	2	2	1	1	1	2	1
0	1	1	4	4	4	4	4	4	4	4	4	4	3	1	3	4	3	4	4	3	3	4	5	6	5	5	5	6	5	3	4	3	5	2	1	6	5	6	3	5	6	6	3	3	2	2	2	3	3
0	1	1	4	4	4	4	4	4	4	4	4	4	3	1	3	4	3	3	3	2	3	4	6	6	6	6	6	6	4	6	5	6	6	5	6	6	6	6	6	6	6	6	3	3	3	3	3	3	3
0	1	0	3	4	3	3	3	3	3	4	3	1	2	4	2	3	2	3	1	2	3	4	4	4	4	3	4	3	5	6	4	5	3	5	2	6	3	5	3	2	4	5	3	2	1	2	2	3	2
0	2	1	3	3	3	3	3	3	2	3	3	3	3	2	3	3	3	3	3	3	2	3	4	5	5	4	4	4	4	4	3	4	4	5	3	5	4	5	4	4	5	5	3	2	1	2	2	3	3
0	2	0	4	4	4	4	4	4	4	4	4	4	2	3	2	4	3	3	3	3	3	3	6	6	6	3	5	6	5	6	5	5	5	5	5	6	6	6	5	5	5	5	3	3	3	3	3	3	3
0	1	0	3	3	3	3	4	4	4	4	4	4	4	3	4	3	3	3	3	4	3	4	4	6	5	3	4	5	6	5	2	1	3	3	3	6	3	5	3	3	6	6	4	2	1	2	2	3	2
0	1	0	4	3	3	3	3	3	3	4	3	3	3	2	3	3	3	3	3	2	3	3	1	5	5	3	4	3	4	3	2	3	3	4	3	4	3	4	3	3	4	3	3	3	2	3	3	3	3
0	1	1	4	3	3	3	3	3	3	4	3	3	3	2	3	3	3	3	3	3	3	3	6	5	5	5	5	5	4	5	5	5	5	5	4	5	5	6	5	5	5	5	4	3	3	3	3	3	3
0	1	0	4	4	3	3	4	3	3	4	4	4	3	2	3	2	2	3	2	2	2	3	3	4	4	2	2	3	4	5	3	4	2	3	2	5	4	5	3	3	4	3	3	2	2	2	2	2	2
0	2	0	3	3	3	2	2	2	2	4	4	4	2	1	2	3	2	2	2	2	2	3	3	5	5	5	5	5	5	5	5	5	3	3	4	6	3	5	2	5	5	5	3	2	1	2	2	2	2
0	1	0	3	3	3	3	3	2	3	4	3	2	3	2	3	3	2	3	2	2	2	3	4	5	3	3	4	6	3	4	3	4	5	3	3	5	4	6	4	3	3	4	3	2	1	2	2	2	2
0	1	0	4	4	4	4	4	4	4	4	4	4	3	1	3	4	3	3	3	2	2	4	5	5	5	3	4	6	4	5	4	6	4	4	3	6	4	6	5	4	5	4	3	2	1	2	2	4	2
0	1	0	4	4	4	4	4	4	4	4	4	4	3	3	3	4	3	4	3	2	3	4	3	4	4	3	3	5	5	5	3	5	3	4	3	5	5	5	4	5	5	5	3	2	2	2	2	2	2
0	2	0	3	3	3	3	3	3	3	4	3	4	2	2	2	3	3	3	3	3	3	3	3	4	3	3	3	5	3	3	3	3	4	4	2	6	4	5	3	4	5	4	2	2	1	1	1	2	2
0	1	0	3	3	2	3	3	3	3	3	3	3	2	3	2	2	3	3	3	3	3	3	4	4	4	3	3	3	4	4	3	3	3	4	3	4	3	4	3	3	4	3	3	3	3	3	3	3	3
0	2	1	4	4	1	4	4	4	4	4	4	4	2	3	2	3	2	3	2	2	2	4	5	5	4	4	3	4	5	4	4	4	6	3	4	6	4	6	4	4	3	3	3	3	4	2	2	2	2
0	2	0	3	3	4	3	3	3	3	3	2	2	3	4	3	2	3	3	3	3	3	3	5	5	5	2	2	2	5	5	2	2	2	5	2	2	4	3	2	2	5	2	3	3	3	3	3	3	3
0	2	0	3	3	2	3	3	3	3	3	3	3	3	3	3	3	2	3	3	2	3	3	4	5	5	4	2	4	5	5	3	5	1	4	2	4	1	5	3	3	4	3	3	3	3	3	3	3	3
0	2	0	4	4	4	3	3	4	4	4	4	4	2	2	2	4	3	4	4	2	4	4	6	6	6	4	3	5	5	3	1	5	4	6	1	6	2	6	3	3	6	6	4	2	1	2	2	4	2
0	1	0	4	4	4	4	4	4	4	4	4	4	3	3	3	3	3	4	3	2	3	4	6	6	6	3	3	5	5	3	3	4	5	5	4	5	4	6	4	4	5	3	3	3	3	3	3	3	3
0	1	1	4	4	1	4	4	4	4	3	3	3	2	3	2	2	3	3	3	3	3	3	3	4	4	3	3	3	4	5	3	3	3	3	4	4	3	4	3	3	3	2	2	2	1	2	2	2	2
0	2	0	3	3	3	3	3	3	3	3	3	3	2	2	2	3	2	3	3	2	2	3	4	4	4	5	5	3	4	4	3	3	4	4	3	5	3	4	4	3	4	4	3	3	2	2	2	3	2
0	2	1	4	4	1	4	4	4	4	4	4	4	2	2	2	3	3	4	3	2	4	4	6	6	6	4	4	3	6	6	3	4	4	3	3	6	6	6	5	4	6	5	3	2	2	2	2	3	3
0	2	0	3	3	3	3	4	3	3	4	3	3	3	2	3	3	3	3	3	3	3	3	5	5	5	4	4	3	5	5	3	3	3	5	2	5	4	6	3	3	5	3	2	2	2	2	2	3	2
0	2	0	3	3	3	3	3	3	3	3	3	3	3	3	3	4	4	3	3	4	3	3	5	5	5	5	5	5	5	4	4	2	5	6	5	4	5	6	5	5	6	5	3	2	3	3	3	3	3
0	2	0	3	3	3	4	4	4	3	3	3	3	3	3	3	4	3	3	3	3	3	3	5	5	5	5	3	3	4	5	2	3	4	5	5	5	5	5	4	5	5	5	3	3	2	2	2	2	3
0	2	0	3	3	3	3	3	3	3	3	3	3	3	2	3	3	3	3	3	3	3	3	5	3	4	2	2	3	3	4	2	4	4	5	4	4	4	5	4	2	5	5	3	2	1	1	2	3	2
0	1	0	3	3	2	3	3	3	3	3	3	3	3	2	3	3	2	3	3	2	2	4	5	5	4	5	4	5	5	5	3	4	5	4	3	5	4	5	4	5	5	3	3	2	1	2	2	3	3
0	2	0	3	3	2	3	3	3	3	3	3	3	2	3	2	4	3	3	3	2	2	4	3	5	5	4	4	2	5	4	2	2	5	5	4	4	3	6	4	6	6	3	3	3	1	3	2	2	3
0	2	1	4	4	2	3	4	4	3	4	4	4	3	2	3	4	3	3	3	2	2	4	4	5	6	6	6	6	5	4	4	6	6	4	4	6	6	6	4	6	6	6	3	2	1	2	2	3	3
0	1	1	3	3	3	3	3	3	3	3	3	3	2	2	2	3	2	3	2	2	2	3	4	4	4	4	4	4	3	1	4	5	5	4	4	4	3	5	4	5	4	4	3	2	2	2	2	2	3
0	1	1	3	3	4	4	4	4	3	4	3	3	3	3	3	3	2	3	3	3	2	4	5	5	5	3	5	3	5	4	3	3	4	4	4	5	5	6	5	5	5	3	3	2	1	3	2	3	3
0	1	1	3	3	2	3	3	3	3	3	3	3	2	3	2	3	3	3	3	3	3	3	5	5	5	4	4	3	4	5	2	3	2	5	4	5	2	5	4	4	5	4	3	3	3	3	3	3	3
0	1	0	3	3	3	3	3	3	3	4	4	4	3	2	3	3	3	3	3	3	3	4	5	5	5	3	4	4	5	5	3	3	5	4	4	6	3	6	3	5	6	5	4	2	2	2	2	4	2
0	2	0	3	3	3	3	3	3	3	3	3	3	2	2	2	2	3	3	3	3	3	3	5	5	5	2	2	2	5	5	2	2	2	5	2	5	3	5	2	2	5	3	3	2	2	2	2	3	3
0	2	0	3	3	2	3	3	3	3	3	3	3	2	3	2	2	3	3	3	3	3	3	5	5	5	2	2	2	5	5	2	2	2	5	2	5	2	5	2	2	5	2	3	3	3	3	3	3	3
0	1	0	4	4	1	4	4	4	4	4	4	4	4	4	4	1	4	4	4	4	4	4	6	6	6	6	6	6	6	6	6	6	6	6	6	6	6	6	6	6	6	6	4	4	2	2	2	2	2
0	1	0	3	3	3	3	3	3	3	3	3	3	3	2	3	3	2	3	2	2	2	3	4	5	5	3	3	3	4	3	3	3	3	4	3	4	4	5	3	3	5	3	3	2	2	2	2	2	2
0	1	0	4	4	4	4	4	4	4	4	4	4	3	2	3	4	4	4	4	3	4	4	4	6	6	6	6	5	5	5	5	5	5	4	6	4	6	4	5	5	6	5	4	4	4	4	4	4	4
0	2	0	3	3	3	3	3	3	3	3	3	3	3	2	3	3	2	3	3	2	3	4	4	5	4	3	4	4	4	3	3	5	3	4	3	4	3	6	4	4	6	3	3	3	2	2	3	3	3
0	2	1	3	3	3	3	3	3	3	4	4	4	2	2	2	4	3	3	3	3	3	3	4	4	4	4	4	4	4	5	2	5	4	5	3	6	5	5	4	5	6	6	3	3	3	3	3	3	3
0	2	0	4	3	3	3	4	3	3	3	3	3	3	2	3	3	4	4	4	3	3	3	5	5	5	3	3	3	5	4	3	3	5	5	5	5	5	5	4	6	5	4	4	3	3	3	3	4	3
0	2	0	4	4	2	3	4	4	4	4	3	3	3	2	3	3	3	3	3	2	2	4	3	4	5	3	4	4	4	2	1	1	4	4	4	5	1	6	3	4	6	2	2	2	3	1	2	2	3
0	1	0	3	3	2	3	3	3	3	3	3	3	3	2	3	3	2	3	2	2	2	3	5	5	5	4	4	3	3	4	3	3	4	4	3	5	4	5	3	5	4	5	3	2	2	2	2	3	2
0	2	1	3	3	2	3	3	3	3	4	4	4	2	2	2	4	3	3	3	3	2	3	5	5	5	4	3	5	5	5	4	4	4	5	4	6	3	6	4	5	4	4	3	2	2	2	2	2	2
0	2	0	3	3	3	3	4	4	3	3	3	3	3	2	3	3	3	3	3	3	3	3	4	4	4	5	5	3	5	4	2	3	4	4	2	6	4	6	3	3	5	5	4	3	2	2	2	3	2
0	1	1	3	2	2	2	2	2	2	2	2	2	1	1	1	2	2	2	2	2	2	3	5	6	4	1	1	3	4	2	2	5	1	2	1	1	2	6	2	1	6	2	2	4	1	2	2	2	1
0	1	0	3	3	2	3	3	3	3	3	3	3	3	3	3	3	3	3	3	2	3	3	5	5	5	4	4	5	3	2	5	5	5	5	5	4	2	5	3	5	5	4	3	3	3	3	3	3	3
0	1	1	4	4	3	4	4	4	4	4	4	3	2	2	2	3	3	3	3	3	3	3	4	5	5	4	4	5	3	4	3	4	5	4	4	5	5	6	4	4	4	5	3	3	1	2	1	3	2
0	1	0	3	3	3	3	3	3	3	3	3	3	2	2	2	3	3	3	2	2	2	3	5	4	5	4	3	3	3	3	2	4	2	4	2	5	2	5	5	3	5	2	2	2	2	2	2	2	2
0	1	0	4	4	3	4	4	4	4	4	4	4	3	3	3	4	4	4	4	3	3	4	4	5	5	3	5	2	6	6	3	3	4	4	4	6	5	5	4	3	5	5	3	2	2	2	2	2	2
0	1	0	3	3	3	3	3	3	3	3	3	3	2	3	2	3	2	3	3	3	3	3	5	5	5	4	4	3	4	3	3	3	5	4	3	5	4	5	4	5	5	4	3	3	3	3	3	3	4
0	1	0	3	3	3	3	3	3	3	4	4	4	2	2	2	3	2	3	3	2	3	4	4	4	4	4	4	3	5	5	3	3	3	3	3	6	4	5	4	4	4	5	2	2	2	2	2	2	2
0	1	0	4	3	3	4	3	3	3	4	4	4	2	2	2	3	2	3	2	2	2	4	6	4	5	3	3	6	3	3	1	5	1	3	1	6	3	6	4	2	6	5	2	2	1	1	2	1	2
0	1	0	4	4	2	3	4	4	4	4	4	4	1	4	1	3	3	3	2	2	2	4	6	6	6	4	4	3	3	4	2	2	3	5	3	4	4	6	3	3	6	4	4	3	2	3	3	3	3
0	1	0	4	4	4	3	4	3	3	3	3	2	2	2	2	3	3	3	3	3	3	4	4	5	4	3	3	2	4	3	3	3	5	5	4	4	4	5	3	4	5	1	3	2	2	2	2	3	2
0	1	0	3	3	3	3	3	3	3	3	3	3	3	2	3	3	2	3	3	2	2	3	5	5	5	4	3	5	5	5	3	5	3	4	2	5	3	5	4	4	5	3	3	3	2	3	3	3	3
1	1	1	4	3	2	3	4	3	4	3	3	3	2	2	2	3	2	3	3	2	2	4	5	5	4	3	5	6	6	4	3	5	4	5	2	3	3	6	3	3	5	3	3	3	2	1	1	3	2
0	1	1	3	3	3	3	3	3	3	4	4	4	3	3	3	3	2	3	2	2	3	3	3	4	4	2	3	6	4	4	3	5	3	4	3	4	3	5	3	3	4	3	3	2	2	2	1	1	2
0	2	0	4	4	3	4	4	4	4	4	4	4	2	4	2	4	4	4	4	4	4	4	4	3	4	2	1	2	6	5	2	1	6	5	2	6	2	5	3	2	5	2	2	1	1	1	2	2	2
0	1	0	3	3	2	3	3	3	3	4	4	4	2	3	2	3	3	3	3	2	3	3	5	5	5	4	4	5	5	5	2	4	4	5	4	6	2	5	3	3	5	5	3	2	2	2	2	2	3
0	1	1	4	4	3	3	4	4	4	4	3	3	2	1	2	3	3	4	4	3	3	4	4	5	5	6	6	5	4	5	1	6	5	5	5	5	3	6	3	3	5	6	3	2	1	2	1	2	1
0	1	0	3	3	3	3	3	3	3	3	3	3	3	2	3	3	3	3	3	3	3	3	5	5	5	4	5	5	5	4	4	5	5	5	4	5	5	5	5	5	5	5	3	3	3	3	3	3	3
0	1	0	3	2	3	2	3	3	2	3	3	3	3	2	3	2	2	2	2	2	2	3	5	5	5	2	2	5	4	3	4	3	2	3	2	5	2	5	3	4	5	4	3	2	2	2	2	3	2
0	1	0	3	3	3	3	3	3	3	3	3	3	3	2	3	3	2	3	2	3	2	4	4	4	4	3	5	3	3	4	3	3	3	3	3	5	2	5	3	3	5	3	2	2	1	2	2	2	2
0	1	0	4	3	2	3	3	3	3	3	3	3	2	3	2	3	3	3	3	3	3	3	5	5	5	3	3	2	5	5	2	4	3	5	2	4	3	5	4	4	5	2	3	2	1	2	2	3	3
0	1	0	3	3	3	3	3	3	3	4	4	4	2	3	2	3	3	3	3	2	3	3	5	5	5	2	4	3	5	5	3	5	5	5	3	6	3	6	3	5	5	5	3	2	3	3	3	3	3
0	2	0	4	4	3	4	4	4	4	4	4	4	3	2	3	2	2	3	3	2	2	4	2	3	4	3	4	5	2	2	1	4	1	3	2	6	1	5	2	1	3	5	2	3	1	1	1	3	1
0	1	1	3	3	2	3	3	3	3	3	3	3	3	2	3	3	3	3	2	2	2	3	5	5	5	2	2	2	3	3	3	3	3	5	2	5	2	5	4	4	5	4	3	3	2	2	2	3	2
0	1	0	4	4	1	4	4	4	4	4	4	4	2	3	2	3	2	2	2	2	2	4	5	3	3	4	4	3	4	4	2	4	4	4	3	4	2	6	1	4	4	4	2	2	1	2	2	2	2
0	1	0	3	3	2	2	3	3	2	3	3	4	2	2	2	3	2	3	3	3	3	2	5	5	5	5	5	5	5	4	3	4	3	5	4	4	5	5	5	4	5	5	4	4	4	4	4	4	4
0	1	0	3	3	3	3	3	3	3	4	3	2	3	2	3	3	2	2	2	2	2	4	5	5	5	3	3	3	3	4	2	3	4	4	2	6	1	6	2	3	6	3	3	2	2	2	2	2	3
0	1	0	3	3	3	3	2	2	2	4	3	3	3	2	3	2	2	3	2	2	2	3	4	5	2	3	5	2	3	5	1	3	2	2	1	5	3	5	3	1	5	5	2	2	1	2	2	2	2
0	1	0	4	4	4	4	4	4	4	4	4	4	2	2	2	4	4	4	1	3	3	4	6	6	6	1	3	3	4	4	2	3	5	5	5	6	5	6	2	3	4	4	3	3	2	2	2	3	3
0	2	0	4	4	4	4	4	4	4	4	4	4	3	2	3	4	4	4	4	3	4	4	6	6	6	5	5	5	5	5	2	3	5	4	5	6	4	6	5	5	5	5	4	2	2	3	2	3	4
1	1	1	3	3	3	3	3	3	3	3	3	3	3	2	3	2	2	2	2	2	3	3	5	5	5	2	2	2	5	5	2	2	2	5	2	5	2	5	2	2	5	2	3	2	2	2	1	2	2
0	1	0	3	3	2	2	3	2	2	2	2	2	2	2	2	2	1	3	2	2	2	3	4	4	4	2	2	3	4	4	3	3	3	4	3	4	3	4	3	3	4	3	3	3	3	3	3	3	3
0	2	0	3	3	2	3	3	3	3	3	3	3	2	2	2	2	2	2	2	2	2	3	3	3	3	2	2	3	3	3	2	2	2	2	4	3	2	4	2	2	4	3	2	1	1	1	1	1	1
0	1	0	4	4	4	3	3	3	3	3	3	3	3	3	3	3	3	3	3	3	3	3	5	5	5	4	5	3	5	5	3	4	5	5	4	5	4	5	4	4	5	2	3	2	1	2	2	3	2
0	1	0	4	4	4	4	4	4	3	4	4	3	3	2	3	3	3	3	3	3	3	4	6	6	6	5	5	5	6	5	5	5	5	5	4	6	5	6	5	5	5	5	3	3	2	3	3	3	3
0	1	0	4	4	1	4	4	4	4	4	4	4	3	4	3	3	3	4	4	4	4	4	3	4	4	4	4	5	5	5	5	6	5	4	3	6	4	5	4	5	4	5	3	2	2	2	2	2	2
0	2	0	3	3	2	3	3	3	3	3	3	3	2	2	2	3	2	3	3	3	3	4	4	4	3	3	3	4	5	4	2	3	3	4	2	5	3	5	3	3	5	3	2	2	1	2	1	2	3
0	1	0	3	3	2	3	3	3	3	3	3	3	2	3	2	3	2	3	3	2	2	3	5	5	5	3	3	3	4	4	3	3	3	4	3	4	3	4	3	3	4	3	2	2	2	1	1	2	1
0	1	1	3	3	2	3	3	3	3	3	3	2	3	2	3	2	2	2	2	2	2	2	4	4	3	3	3	2	3	5	2	3	3	3	3	3	3	4	3	3	5	3	2	2	1	1	1	1	1
0	2	0	3	3	3	3	3	3	3	3	3	3	3	2	3	3	2	3	1	2	2	3	5	5	3	2	3	5	3	4	2	4	2	4	2	5	3	5	4	3	5	3	2	1	1	2	2	3	2
0	1	1	3	3	2	3	3	3	3	3	2	3	3	3	3	2	2	2	2	2	2	3	3	4	4	3	3	3	4	3	3	1	4	3	3	4	4	5	3	3	5	1	2	3	1	1	1	1	1
0	1	0	3	2	2	2	2	2	3	3	3	2	2	2	2	2	2	2	2	2	2	4	4	4	3	2	3	5	3	3	3	3	2	3	2	4	3	5	3	3	5	2	2	1	1	1	1	2	1
0	2	0	4	4	1	4	4	4	4	4	4	4	1	3	1	3	3	3	3	2	4	4	6	6	6	1	1	1	6	6	1	1	1	6	1	6	1	6	1	1	6	1	4	4	4	4	4	4	4
0	2	1	2	2	3	2	2	2	2	4	4	2	3	2	3	2	2	2	2	2	2	2	4	2	2	2	2	2	2	2	2	4	2	2	2	4	5	4	3	4	3	4	2	2	2	2	2	2	2
0	1	0	3	2	2	2	3	2	3	3	3	3	3	3	3	2	2	3	2	2	2	2	4	4	4	3	3	4	4	3	3	4	3	3	3	3	4	4	4	3	4	3	2	2	1	1	1	2	2
0	1	1	4	4	4	4	4	4	4	4	4	4	3	3	3	4	3	3	3	3	3	3	5	5	5	2	2	2	5	5	2	2	2	5	2	5	2	5	2	2	5	2	3	3	3	3	3	3	3
0	1	0	3	3	3	3	3	3	3	3	3	3	3	3	3	3	2	3	3	3	3	3	5	5	5	3	3	4	5	4	2	4	4	5	4	4	4	5	4	4	5	3	3	3	2	3	2	3	2
0	1	1	4	3	2	3	3	3	3	4	4	4	3	3	3	3	3	3	3	3	3	3	3	5	5	4	3	5	5	5	4	5	3	4	3	5	5	5	5	5	6	4	3	2	3	2	2	3	3
0	1	0	3	3	2	3	3	3	4	3	3	2	3	2	3	2	3	3	2	2	2	3	4	4	3	2	3	4	4	4	2	3	4	5	2	4	2	5	3	3	4	3	3	2	2	1	2	2	2
0	1	0	3	3	3	3	3	3	3	4	4	3	3	2	3	2	2	3	2	2	2	3	4	4	4	2	2	4	4	4	4	5	4	3	3	4	3	4	3	3	4	3	3	3	2	2	2	3	2
0	1	0	3	3	3	3	3	3	3	4	4	4	2	3	2	4	3	3	2	2	2	2	4	5	6	5	3	4	4	1	1	6	3	5	3	6	4	6	4	6	6	6	3	4	3	3	2	2	1
0	1	0	3	3	3	3	3	3	3	3	3	3	3	3	3	3	2	3	3	2	3	3	5	5	4	4	5	5	4	4	3	5	5	4	5	5	4	5	4	4	4	5	3	2	2	2	2	3	2
0	1	1	3	3	3	2	3	2	3	3	3	3	2	2	2	3	3	3	3	3	3	3	5	5	5	3	5	5	3	3	3	3	3	3	3	5	3	6	3	3	5	2	4	4	4	4	4	4	4
0	1	0	3	3	2	3	3	3	3	4	3	4	3	3	3	2	2	3	2	2	2	3	4	6	5	3	3	3	4	2	2	4	2	5	2	5	2	5	2	4	5	2	3	3	1	3	3	3	3
0	1	0	4	4	4	3	3	3	3	4	4	4	2	3	2	3	3	3	3	3	3	4	4	5	5	2	4	5	5	4	5	6	5	5	5	5	6	6	6	6	6	3	4	4	4	4	4	4	4
0	1	0	3	3	3	3	3	3	3	4	3	3	3	3	3	3	2	3	2	3	2	3	4	4	4	2	3	5	5	4	3	2	3	4	3	5	4	4	3	3	3	3	3	2	2	2	2	3	2
0	1	0	3	3	2	3	3	3	3	3	3	3	3	2	3	3	3	3	3	3	3	3	5	5	4	4	4	5	3	3	2	5	5	3	3	4	5	5	4	3	5	2	2	2	2	2	2	3	2
0	1	0	1	1	2	3	3	3	3	3	3	3	3	2	3	4	3	3	3	3	3	3	4	4	4	4	4	4	4	4	3	4	4	4	4	4	3	5	4	4	5	4	3	2	1	2	1	2	2
0	1	0	3	3	3	4	3	4	3	4	3	3	3	2	3	3	2	3	2	2	2	3	5	5	4	4	4	4	3	5	5	5	3	3	4	6	2	5	3	5	5	4	2	2	2	2	2	3	2
0	2	1	4	4	3	4	4	4	4	4	4	3	3	2	3	3	2	3	3	2	1	3	1	4	4	4	5	5	3	3	3	4	3	3	3	5	5	4	5	5	5	5	3	2	2	2	2	3	3
0	1	1	4	4	4	4	4	4	4	4	4	4	1	4	1	4	4	4	4	4	4	4	6	6	6	3	5	6	6	6	3	5	6	5	5	6	5	6	4	4	6	6	4	4	3	3	3	3	2
0	1	0	3	3	3	3	3	3	3	4	3	3	3	2	3	3	3	2	2	3	2	4	5	5	5	3	5	2	4	3	3	1	3	4	4	4	5	6	4	4	5	2	3	2	2	2	1	2	1
0	1	0	4	4	3	3	3	3	3	4	3	3	2	2	2	3	2	3	2	2	3	3	5	5	5	3	3	5	4	4	4	5	5	2	2	4	3	5	5	5	4	3	2	2	2	2	2	3	2
1	1	1	3	3	3	3	3	3	3	3	3	3	3	2	3	2	2	2	2	2	2	3	4	5	5	2	2	2	4	4	2	2	3	3	1	5	3	5	2	2	5	3	3	2	2	2	2	3	2
0	1	0	3	3	3	3	3	3	3	3	3	3	2	2	2	3	3	3	2	2	2	3	5	5	5	4	3	5	4	4	3	4	4	5	4	4	4	5	4	4	5	3	3	2	2	2	2	2	2
0	1	0	3	3	3	3	3	3	3	4	3	3	3	1	3	4	3	3	3	3	3	3	5	6	5	5	5	3	4	4	3	5	5	4	5	5	4	6	5	5	5	5	4	4	3	3	3	3	3
0	1	0	3	3	3	4	3	3	3	3	3	3	3	2	3	3	2	3	2	2	2	3	3	3	3	3	4	2	4	4	3	4	4	3	3	4	3	5	4	3	4	4	2	2	1	2	1	3	2
0	1	0	3	3	3	3	3	3	3	3	3	3	2	3	2	1	1	2	1	2	2	2	5	6	4	2	2	3	1	4	2	4	2	1	2	2	2	4	2	2	2	2	2	3	1	1	1	2	1
0	1	0	3	3	3	3	3	3	3	3	3	3	4	2	4	4	3	3	3	3	3	3	5	5	5	2	4	4	4	5	3	4	6	6	5	6	5	6	5	4	6	6	3	3	3	3	3	3	3
0	1	1	3	3	2	3	3	3	3	3	3	3	3	2	3	3	3	3	3	2	2	3	5	5	5	4	5	5	4	5	4	5	5	5	5	5	5	6	5	5	5	2	3	2	2	2	2	2	3
0	1	1	3	3	2	3	3	3	3	3	3	2	3	2	3	3	3	3	2	2	2	3	4	5	5	3	3	5	4	3	4	3	4	4	4	4	3	5	4	5	5	3	3	2	2	2	2	3	3
0	1	0	4	4	4	4	4	4	4	4	4	3	3	2	3	4	3	3	3	2	3	4	4	5	6	3	4	4	4	5	3	5	6	4	4	6	4	6	3	5	5	6	3	2	2	2	2	2	2
0	1	0	4	4	3	4	4	4	4	4	4	4	3	2	3	3	4	4	4	4	4	4	6	6	6	4	5	5	6	6	5	5	5	6	5	6	5	6	5	5	6	5	4	4	1	2	3	4	4
0	2	0	3	3	3	3	3	3	3	3	3	3	2	2	2	3	2	3	2	2	2	3	1	2	3	2	2	5	5	3	1	6	4	5	3	5	3	6	2	3	4	3	2	2	1	1	1	2	1
0	1	1	1	1	4	1	1	1	1	1	1	1	4	1	4	4	1	1	1	1	1	1	5	5	5	2	5	5	5	5	5	2	2	2	2	2	5	5	2	2	5	3	4	4	4	4	4	4	4
0	1	0	3	3	3	3	3	3	3	3	3	3	3	3	3	2	2	3	2	2	2	3	5	4	5	2	2	5	3	4	2	3	2	2	2	4	2	5	4	3	5	2	3	2	2	1	2	2	2
0	2	0	3	3	2	3	3	3	2	3	3	3	3	2	3	1	1	2	2	2	1	4	4	4	5	2	3	4	4	4	3	2	2	2	2	5	4	6	2	3	5	2	3	2	1	1	1	3	2
0	1	0	4	4	1	4	4	4	4	4	4	4	2	3	2	4	3	4	3	2	3	4	6	6	6	4	5	5	3	6	1	4	4	5	2	5	5	6	4	4	6	3	4	2	2	2	2	4	2
1	1	0	3	3	2	3	3	3	3	4	4	4	3	2	3	2	2	3	2	2	2	4	4	4	4	3	3	3	4	6	3	3	3	3	4	6	2	5	4	3	5	6	3	3	3	3	3	3	3
0	2	0	4	4	1	4	4	4	3	4	4	4	2	3	2	3	3	3	3	3	3	4	4	5	5	4	4	6	4	4	3	5	5	5	5	6	5	5	5	5	5	5	3	2	2	3	3	3	3
0	2	0	3	3	3	3	3	3	3	3	3	3	3	2	3	3	3	3	3	2	2	3	5	5	5	3	4	3	4	4	3	3	5	4	4	5	4	6	5	5	4	3	3	2	1	2	2	4	3
0	2	0	3	3	3	3	3	3	3	3	3	3	3	3	3	3	3	3	3	3	3	3	5	5	5	3	3	3	4	3	3	5	5	5	2	5	5	5	5	5	5	3	3	2	2	2	2	3	3
0	1	0	3	3	2	3	3	3	3	4	3	3	2	2	2	2	3	2	2	2	2	3	4	5	5	5	5	5	5	5	3	5	4	5	5	5	5	5	5	4	5	3	3	3	2	3	3	3	3
0	1	0	3	3	2	3	3	3	3	3	3	3	2	3	2	3	2	3	2	2	3	4	5	5	4	3	4	3	5	5	2	4	2	4	2	5	2	5	3	2	5	2	2	2	2	2	2	2	2
0	2	1	3	3	4	3	3	3	3	4	4	3	2	1	2	3	2	3	3	2	3	3	5	5	5	6	6	6	5	5	5	5	6	4	3	6	4	5	5	6	4	5	3	2	1	2	1	2	2
0	2	0	4	4	3	3	3	3	3	4	4	4	1	3	1	3	2	3	3	2	2	3	5	5	5	4	5	2	5	5	5	5	5	5	4	5	2	5	4	5	6	5	3	3	3	3	3	3	3
0	2	0	3	3	2	3	3	3	3	3	3	3	2	2	2	3	2	3	2	2	2	3	2	3	4	3	3	4	4	4	3	3	3	3	3	4	3	4	3	4	3	2	2	2	1	1	1	2	2
0	1	0	3	3	3	2	3	2	3	3	3	3	4	1	4	1	1	3	2	2	1	3	4	3	3	1	3	1	3	3	1	1	1	1	1	3	1	6	2	1	3	2	2	2	1	1	1	1	1
[truncated: 63 more columns]
